# Supplementary material for: PRDX6: A protein bridging S-palmitoylation and diabetic neuropathy
Source: Front Endocrinol (Lausanne). 2022 Sep 2;13:992875. doi: 10.3389/fendo.2022.992875 (PMC9478578; doi:10.3389/fendo.2022.992875)
Supplement: Supplementary file 2 [file Table_1.xlsx]

## Sheet: DRG
GSTM1
GSTM2
GSTM5
IDH2
SOD1
GLO1
PRDX1
PRDX6
ENO3
PGAM2
HADHA
ACAA2/ACAT2/ACAT1
HSD17B12
FASN
ME1/ME3
MYH4
TPM2
MYL2
NEFL
NEFH
TUBB
TUBB2A
TUBA4A
TUBB4B
TUBB4A
TUBB3
TUBA1A
SPTB
SPTA1
MSN
RPLP2
RPL4
RPL7
RPL7A
RPL10A
RPL13
RPL17
RPL21
RPL34
RPL35A
RPS3
RPS7
RPS19
EIF4A2
EEF1G
EEF1A2
Highlighted proteins
ATP2A1
PRPF6
CKM
ATP6V1H
HP
ORM1
FGG
C3
HPX
ITIH4
ALB
AHSG
s100A8
S100A9
PPIA
CRYAB
HSP90ABI
PDIA3
HSPA8
HSP90AA1
HSP90B1
HSPE1
HSPD1
ST13
CCT4
CALR
CANX
HSPA5
RPL30
RPL31
RPL32
RPL38
RPS2
RPS13
RPS4
RPS5
RPS16
MYL1
MUP7
immunoglobulin light chain kappa
immunoglobulin heavy chain gamma 2B
