# Supplementary material for: PRDX6: A protein bridging S-palmitoylation and diabetic neuropathy
Source: Front Endocrinol (Lausanne). 2022 Sep 2;13:992875. doi: 10.3389/fendo.2022.992875 (PMC9478578; doi:10.3389/fendo.2022.992875)
Supplement: Supplementary file 3 [file Table_2.xlsx]

## Sheet: Sheet1
RALA
RALB
RAP2B
RAP2C
RALGDS
NRAS
RHOJ
RRAS
RRAS2
RAB18
LAMTOR1
HLA-B
HLA-C
SLC1A5
M6PR
PLSCR1
PLSCR3
PTTG1IP
ALDH1B1
CYCS
GPX1
GPX8
PPOX
PRDX6
MPST
TMX1
TXNRD1
NOS3
CANX
SERPINH1
AUP1
DNAJC5B
CAPN5
DUSP23
ECE1
GALNT1
GLCE
MANEA
MLEC
MMP14
ER a-1
CAV1
CAV2
FLOT1
FLOT2
NUMA1
PDLIM1
CKAP4
PRPH
PLEC
DCTN1
GOLGA7
RTN1
RTN4
SORBS3
SNAP23
STOML3
STOM
STX12
TM4SF1
TRAPPC3L
VAMP3
VAMP4
VAMP5
MYOF
CD151
CD44
CD81
CD9
CLDN11
CTNND1
ENG
GLG1
ICAM2
JAM3
MTDH
PECAM1
EFEMP1
PROCR
PTGFRN
IFITM1
IFITM3
NRP1
PVR
REEP5
CD36
TFRC
TNFRSF12A
EPC1
MDC1
KAT6B
EVA1A
FAM49A
FAM49B
ZDHHC13
SCAM-2
SCAM-3
Integrin-α3
Integrin-a6
Mucin 18
