# Supplementary material for: PRDX6: A protein bridging S-palmitoylation and diabetic neuropathy
Source: Front Endocrinol (Lausanne). 2022 Sep 2;13:992875. doi: 10.3389/fendo.2022.992875 (PMC9478578; doi:10.3389/fendo.2022.992875)
Supplement: Supplementary file 4 [file Table_3.xlsx]

## Sheet: Sheet1
#term ID	term description	observed gene count	background gene count	strength	false discovery rate	matching proteins in your network (IDs)	matching proteins in your network (labels)
GO:0022626	Cytosolic ribosome	21	97	1.61	8.35e-24	9606.ENSP00000251453,9606.ENSP00000278572,9606.ENSP00000307889,9606.ENSP00000309830,9606.ENSP00000311430,9606.ENSP00000322419,9606.ENSP00000339095,9606.ENSP00000339795,9606.ENSP00000341885,9606.ENSP00000346027,9606.ENSP00000361076,9606.ENSP00000363018,9606.ENSP00000378163,9606.ENSP00000386717,9606.ENSP00000397798,9606.ENSP00000416429,9606.ENSP00000419117,9606.ENSP00000428085,9606.ENSP00000435777,…	RPS16,RPS3,RPL13,RPL38,RPL4,RPLP2,RPS7,RPL7,RPS2,RPL21,RPL7A,RPL10A,RPL34,RPL31,RPL17,RPL32,RPL35A,RPL30,RPS13,RPS19,RPS5
GO:0070062	Extracellular exosome	56	2099	0.7	8.35e-24	9606.ENSP00000216218,9606.ENSP00000233893,9606.ENSP00000241337,9606.ENSP00000245907,9606.ENSP00000247461,9606.ENSP00000248437,9606.ENSP00000251453,9606.ENSP00000259396,9606.ENSP00000262746,9606.ENSP00000264071,9606.ENSP00000265983,9606.ENSP00000266041,9606.ENSP00000270142,9606.ENSP00000278572,9606.ENSP00000295897,9606.ENSP00000297283,9606.ENSP00000299767,9606.ENSP00000300289,9606.ENSP00000301071,…	ST13,HSPE1,GSTM2,C3,CANX,TUBA4A,RPS16,ORM1,PRDX1,TUBB4A,HPX,ITIH4,SOD1,RPS3,ALB,PGAM2,HSP90B1,PDIA3,TUBA1A,FASN,RPL4,TUBB3,CALR,RPLP2,ENO3,HSPA5,IDH2,EEF1G,HSP90AA1,FGG,TUBB,ZDHHC1,TUBB4B,RPS2,PRDX6,HP,ATP6V1H,MSN,S100A8,S100A9,GLO1,RPL10A,TUBB2A,HSPD1,CCT4,RPL34,RPL31,AHSG,RPL35A,PPIA,RPL30,HSPA8,CRYAB,RPS13,RPS19,RPS5
GO:0044391	Ribosomal subunit	21	178	1.35	3.65e-19	9606.ENSP00000251453,9606.ENSP00000278572,9606.ENSP00000307889,9606.ENSP00000309830,9606.ENSP00000311430,9606.ENSP00000322419,9606.ENSP00000339095,9606.ENSP00000339795,9606.ENSP00000341885,9606.ENSP00000346027,9606.ENSP00000361076,9606.ENSP00000363018,9606.ENSP00000378163,9606.ENSP00000386717,9606.ENSP00000397798,9606.ENSP00000416429,9606.ENSP00000419117,9606.ENSP00000428085,9606.ENSP00000435777,…	RPS16,RPS3,RPL13,RPL38,RPL4,RPLP2,RPS7,RPL7,RPS2,RPL21,RPL7A,RPL10A,RPL34,RPL31,RPL17,RPL32,RPL35A,RPL30,RPS13,RPS19,RPS5
GO:0005737	Cytoplasm	102	11428	0.23	4.26e-19	9606.ENSP00000216218,9606.ENSP00000217182,9606.ENSP00000221476,9606.ENSP00000228841,9606.ENSP00000233893,9606.ENSP00000241337,9606.ENSP00000245907,9606.ENSP00000247461,9606.ENSP00000248437,9606.ENSP00000251453,9606.ENSP00000255381,9606.ENSP00000256593,9606.ENSP00000259396,9606.ENSP00000262096,9606.ENSP00000262746,9606.ENSP00000264071,9606.ENSP00000265983,9606.ENSP00000266041,9606.ENSP00000270142,…	ST13,EEF1A2,CKM,MYL2,HSPE1,GSTM2,C3,CANX,TUBA4A,RPS16,MYH4,GSTM5,ORM1,ZDHHC2,PRDX1,TUBB4A,HPX,ITIH4,SOD1,RPS3,ZDHHC11,ZDHHC5,ALB,ZDHHC3,ZDHHC19,PGAM2,HSP90B1,PDIA3,TUBA1A,FASN,MYL1,RPL13,ZDHHC24,RPL38,RPL4,GSTM1,NEFH,ZDHHC22,TUBB3,CALR,RPLP2,ENO3,HSPA5,EIF4A2,ZDHHC23,IDH2,EEF1G,HSP90AA1,FGG,TUBB,RPS7,RPL7,ZDHHC1,TUBB4B,RPS2,PRDX6,RPL21,HP,ATP2A1,ZDHHC9,ATP6V1H,ZDHHC14,MSN,SPTA1,S100A8,S100A9,ZDHH…
GO:0005840	Ribosome	22	213	1.29	4.26e-19	9606.ENSP00000247461,9606.ENSP00000251453,9606.ENSP00000278572,9606.ENSP00000307889,9606.ENSP00000309830,9606.ENSP00000311430,9606.ENSP00000322419,9606.ENSP00000339095,9606.ENSP00000339795,9606.ENSP00000341885,9606.ENSP00000346027,9606.ENSP00000361076,9606.ENSP00000363018,9606.ENSP00000378163,9606.ENSP00000386717,9606.ENSP00000397798,9606.ENSP00000416429,9606.ENSP00000419117,9606.ENSP00000428085,…	CANX,RPS16,RPS3,RPL13,RPL38,RPL4,RPLP2,RPS7,RPL7,RPS2,RPL21,RPL7A,RPL10A,RPL34,RPL31,RPL17,RPL32,RPL35A,RPL30,RPS13,RPS19,RPS5
GO:0005615	Extracellular space	57	3195	0.53	1.06e-16	9606.ENSP00000216218,9606.ENSP00000221476,9606.ENSP00000233893,9606.ENSP00000241337,9606.ENSP00000245907,9606.ENSP00000247461,9606.ENSP00000248437,9606.ENSP00000251453,9606.ENSP00000259396,9606.ENSP00000262746,9606.ENSP00000264071,9606.ENSP00000265983,9606.ENSP00000266041,9606.ENSP00000270142,9606.ENSP00000278572,9606.ENSP00000295897,9606.ENSP00000297283,9606.ENSP00000299767,9606.ENSP00000300289,…	ST13,CKM,HSPE1,GSTM2,C3,CANX,TUBA4A,RPS16,ORM1,PRDX1,TUBB4A,HPX,ITIH4,SOD1,RPS3,ALB,PGAM2,HSP90B1,PDIA3,TUBA1A,FASN,RPL4,TUBB3,CALR,RPLP2,ENO3,HSPA5,IDH2,EEF1G,HSP90AA1,FGG,TUBB,ZDHHC1,TUBB4B,RPS2,PRDX6,HP,ATP6V1H,MSN,S100A8,S100A9,GLO1,RPL10A,TUBB2A,HSPD1,CCT4,RPL34,RPL31,AHSG,RPL35A,PPIA,RPL30,HSPA8,CRYAB,RPS13,RPS19,RPS5
GO:0022625	Cytosolic large ribosomal subunit	14	56	1.67	1.54e-16	9606.ENSP00000307889,9606.ENSP00000309830,9606.ENSP00000311430,9606.ENSP00000322419,9606.ENSP00000339795,9606.ENSP00000346027,9606.ENSP00000361076,9606.ENSP00000363018,9606.ENSP00000378163,9606.ENSP00000386717,9606.ENSP00000397798,9606.ENSP00000416429,9606.ENSP00000419117,9606.ENSP00000428085	RPL13,RPL38,RPL4,RPLP2,RPL7,RPL21,RPL7A,RPL10A,RPL34,RPL31,RPL17,RPL32,RPL35A,RPL30
GO:0031982	Vesicle	62	3879	0.48	1.56e-16	9606.ENSP00000216218,9606.ENSP00000233893,9606.ENSP00000241337,9606.ENSP00000245907,9606.ENSP00000247461,9606.ENSP00000248437,9606.ENSP00000251453,9606.ENSP00000259396,9606.ENSP00000262096,9606.ENSP00000262746,9606.ENSP00000264071,9606.ENSP00000265983,9606.ENSP00000266041,9606.ENSP00000270142,9606.ENSP00000278572,9606.ENSP00000283441,9606.ENSP00000287169,9606.ENSP00000295897,9606.ENSP00000297283,…	ST13,HSPE1,GSTM2,C3,CANX,TUBA4A,RPS16,ORM1,ZDHHC2,PRDX1,TUBB4A,HPX,ITIH4,SOD1,RPS3,ZDHHC11,ZDHHC5,ALB,PGAM2,HSP90B1,PDIA3,TUBA1A,FASN,RPL4,TUBB3,CALR,RPLP2,ENO3,HSPA5,IDH2,EEF1G,HSP90AA1,FGG,TUBB,ZDHHC1,TUBB4B,RPS2,PRDX6,HP,ATP6V1H,MSN,S100A8,S100A9,GLO1,RPL10A,TUBB2A,HSPD1,CCT4,RPL34,ZDHHC8,RPL31,AHSG,ZDHHC13,ZDHHC17,RPL35A,PPIA,RPL30,HSPA8,CRYAB,RPS13,RPS19,RPS5
GO:0005783	Endoplasmic reticulum	37	1438	0.68	3.47e-14	9606.ENSP00000241337,9606.ENSP00000245907,9606.ENSP00000247461,9606.ENSP00000262096,9606.ENSP00000278572,9606.ENSP00000283441,9606.ENSP00000295897,9606.ENSP00000296127,9606.ENSP00000296326,9606.ENSP00000299767,9606.ENSP00000300289,9606.ENSP00000307889,9606.ENSP00000309429,9606.ENSP00000311430,9606.ENSP00000318222,9606.ENSP00000320866,9606.ENSP00000324173,9606.ENSP00000330485,9606.ENSP00000336829,…	GSTM2,C3,CANX,ZDHHC2,RPS3,ZDHHC11,ALB,ZDHHC3,ZDHHC19,HSP90B1,PDIA3,RPL13,ZDHHC24,RPL4,ZDHHC22,CALR,HSPA5,ZDHHC23,FGG,ZDHHC1,RPL21,ATP2A1,ZDHHC9,ZDHHC14,ZDHHC6,ZDHHC12,ZDHHC15,ZDHHC18,ZDHHC21,ZDHHC20,HSPD1,RPL34,ZDHHC4,AHSG,ZDHHC13,ZDHHC11B,ZDHHC7
GO:0005925	Focal adhesion	22	405	1.01	7.91e-14	9606.ENSP00000251453,9606.ENSP00000278572,9606.ENSP00000299767,9606.ENSP00000300289,9606.ENSP00000309830,9606.ENSP00000311430,9606.ENSP00000320866,9606.ENSP00000322419,9606.ENSP00000324173,9606.ENSP00000339095,9606.ENSP00000339795,9606.ENSP00000341885,9606.ENSP00000353408,9606.ENSP00000361076,9606.ENSP00000363018,9606.ENSP00000386717,9606.ENSP00000419425,9606.ENSP00000428085,9606.ENSP00000432083,…	RPS16,RPS3,HSP90B1,PDIA3,RPL38,RPL4,CALR,RPLP2,HSPA5,RPS7,RPL7,RPS2,MSN,RPL7A,RPL10A,RPL31,PPIA,RPL30,HSPA8,RPS13,RPS19,RPS5
GO:0005576	Extracellular region	60	4166	0.43	1.15e-13	9606.ENSP00000216218,9606.ENSP00000221476,9606.ENSP00000233893,9606.ENSP00000241337,9606.ENSP00000245907,9606.ENSP00000247461,9606.ENSP00000248437,9606.ENSP00000251453,9606.ENSP00000256593,9606.ENSP00000259396,9606.ENSP00000262746,9606.ENSP00000264071,9606.ENSP00000265983,9606.ENSP00000266041,9606.ENSP00000270142,9606.ENSP00000278353,9606.ENSP00000278572,9606.ENSP00000295897,9606.ENSP00000297283,…	ST13,CKM,HSPE1,GSTM2,C3,CANX,TUBA4A,RPS16,GSTM5,ORM1,PRDX1,TUBB4A,HPX,ITIH4,SOD1,HSD17B12,RPS3,ALB,PGAM2,HSP90B1,PDIA3,TUBA1A,FASN,RPL4,GSTM1,TUBB3,CALR,RPLP2,ENO3,HSPA5,IDH2,EEF1G,HSP90AA1,FGG,TUBB,ZDHHC1,TUBB4B,RPS2,PRDX6,HP,ATP6V1H,MSN,S100A8,S100A9,GLO1,RPL10A,TUBB2A,HSPD1,CCT4,RPL34,RPL31,AHSG,RPL35A,PPIA,RPL30,HSPA8,CRYAB,RPS13,RPS19,RPS5
GO:1990904	Ribonucleoprotein complex	24	677	0.82	2.01e-11	9606.ENSP00000251453,9606.ENSP00000266079,9606.ENSP00000278572,9606.ENSP00000307889,9606.ENSP00000309830,9606.ENSP00000311430,9606.ENSP00000320866,9606.ENSP00000322419,9606.ENSP00000339095,9606.ENSP00000339795,9606.ENSP00000341885,9606.ENSP00000346027,9606.ENSP00000361076,9606.ENSP00000363018,9606.ENSP00000378163,9606.ENSP00000386717,9606.ENSP00000397798,9606.ENSP00000416429,9606.ENSP00000419117,…	RPS16,PRPF6,RPS3,RPL13,RPL38,RPL4,CALR,RPLP2,RPS7,RPL7,RPS2,RPL21,RPL7A,RPL10A,RPL34,RPL31,RPL17,RPL32,RPL35A,RPL30,HSPA8,RPS13,RPS19,RPS5
GO:0005622	Intracellular	103	14276	0.13	2.52e-11	9606.ENSP00000216218,9606.ENSP00000217182,9606.ENSP00000221476,9606.ENSP00000228841,9606.ENSP00000233893,9606.ENSP00000241337,9606.ENSP00000245907,9606.ENSP00000247461,9606.ENSP00000248437,9606.ENSP00000251453,9606.ENSP00000255381,9606.ENSP00000256593,9606.ENSP00000259396,9606.ENSP00000262096,9606.ENSP00000262746,9606.ENSP00000264071,9606.ENSP00000265983,9606.ENSP00000266041,9606.ENSP00000266079,…	ST13,EEF1A2,CKM,MYL2,HSPE1,GSTM2,C3,CANX,TUBA4A,RPS16,MYH4,GSTM5,ORM1,ZDHHC2,PRDX1,TUBB4A,HPX,ITIH4,PRPF6,SOD1,RPS3,ZDHHC11,ZDHHC5,ALB,ZDHHC3,ZDHHC19,PGAM2,HSP90B1,PDIA3,TUBA1A,FASN,MYL1,RPL13,ZDHHC24,RPL38,RPL4,GSTM1,NEFH,ZDHHC22,TUBB3,CALR,RPLP2,ENO3,HSPA5,EIF4A2,ZDHHC23,IDH2,EEF1G,HSP90AA1,FGG,TUBB,RPS7,RPL7,ZDHHC1,TUBB4B,RPS2,PRDX6,RPL21,HP,ATP2A1,ZDHHC9,ATP6V1H,ZDHHC14,MSN,SPTA1,S100A8,S100A…
GO:0043229	Intracellular organelle	97	12528	0.16	3.28e-10	9606.ENSP00000217182,9606.ENSP00000228841,9606.ENSP00000233893,9606.ENSP00000241337,9606.ENSP00000245907,9606.ENSP00000247461,9606.ENSP00000248437,9606.ENSP00000251453,9606.ENSP00000255381,9606.ENSP00000259396,9606.ENSP00000262096,9606.ENSP00000262746,9606.ENSP00000264071,9606.ENSP00000265983,9606.ENSP00000266041,9606.ENSP00000266079,9606.ENSP00000270142,9606.ENSP00000278572,9606.ENSP00000283441,…	EEF1A2,MYL2,HSPE1,GSTM2,C3,CANX,TUBA4A,RPS16,MYH4,ORM1,ZDHHC2,PRDX1,TUBB4A,HPX,ITIH4,PRPF6,SOD1,RPS3,ZDHHC11,ZDHHC5,ALB,ZDHHC3,ZDHHC19,PGAM2,HSP90B1,PDIA3,TUBA1A,FASN,MYL1,RPL13,ZDHHC24,RPL38,RPL4,NEFH,ZDHHC22,TUBB3,CALR,RPLP2,HSPA5,ZDHHC23,IDH2,EEF1G,HSP90AA1,FGG,TUBB,RPS7,RPL7,ZDHHC1,TUBB4B,RPS2,PRDX6,RPL21,HP,ATP2A1,ZDHHC9,ATP6V1H,ZDHHC14,MSN,SPTA1,S100A8,S100A9,ZDHHC6,RPL7A,ZDHHC12,GLO1,ZDHHC…
GO:0043226	Organelle	100	13515	0.14	3.87e-10	9606.ENSP00000216218,9606.ENSP00000217182,9606.ENSP00000228841,9606.ENSP00000233893,9606.ENSP00000241337,9606.ENSP00000245907,9606.ENSP00000247461,9606.ENSP00000248437,9606.ENSP00000251453,9606.ENSP00000255381,9606.ENSP00000259396,9606.ENSP00000262096,9606.ENSP00000262746,9606.ENSP00000264071,9606.ENSP00000265983,9606.ENSP00000266041,9606.ENSP00000266079,9606.ENSP00000270142,9606.ENSP00000278353,…	ST13,EEF1A2,MYL2,HSPE1,GSTM2,C3,CANX,TUBA4A,RPS16,MYH4,ORM1,ZDHHC2,PRDX1,TUBB4A,HPX,ITIH4,PRPF6,SOD1,HSD17B12,RPS3,ZDHHC11,ZDHHC5,ALB,ZDHHC3,ZDHHC19,PGAM2,HSP90B1,PDIA3,TUBA1A,FASN,MYL1,RPL13,ZDHHC24,RPL38,RPL4,NEFH,ZDHHC22,TUBB3,CALR,RPLP2,ENO3,HSPA5,ZDHHC23,IDH2,EEF1G,HSP90AA1,FGG,TUBB,RPS7,RPL7,ZDHHC1,TUBB4B,RPS2,PRDX6,RPL21,HP,ATP2A1,ZDHHC9,ATP6V1H,ZDHHC14,MSN,SPTA1,S100A8,S100A9,ZDHHC6,RPL7A…
GO:0005829	Cytosol	61	5193	0.34	5.53e-10	9606.ENSP00000216218,9606.ENSP00000221476,9606.ENSP00000228841,9606.ENSP00000241337,9606.ENSP00000248437,9606.ENSP00000251453,9606.ENSP00000256593,9606.ENSP00000262746,9606.ENSP00000264071,9606.ENSP00000270142,9606.ENSP00000278572,9606.ENSP00000297283,9606.ENSP00000299767,9606.ENSP00000301071,9606.ENSP00000304592,9606.ENSP00000307280,9606.ENSP00000307889,9606.ENSP00000309830,9606.ENSP00000311430,…	ST13,CKM,MYL2,GSTM2,TUBA4A,RPS16,GSTM5,PRDX1,TUBB4A,SOD1,RPS3,PGAM2,HSP90B1,TUBA1A,FASN,MYL1,RPL13,RPL38,RPL4,GSTM1,CALR,RPLP2,ENO3,HSPA5,EIF4A2,IDH2,EEF1G,HSP90AA1,RPS7,RPL7,TUBB4B,RPS2,PRDX6,RPL21,ZDHHC9,ATP6V1H,MSN,SPTA1,S100A8,S100A9,RPL7A,GLO1,RPL10A,TPM2,HSPD1,CCT4,RPL34,ZDHHC8,RPL31,RPL17,RPL32,RPL35A,PPIA,RPL30,HSPA8,CRYAB,RPS13,SPTB,RPS19,RPS5,NEFL
GO:0012505	Endomembrane system	56	4542	0.37	1.38e-09	9606.ENSP00000241337,9606.ENSP00000245907,9606.ENSP00000247461,9606.ENSP00000259396,9606.ENSP00000262096,9606.ENSP00000266041,9606.ENSP00000270142,9606.ENSP00000278353,9606.ENSP00000278572,9606.ENSP00000283441,9606.ENSP00000295897,9606.ENSP00000296127,9606.ENSP00000296326,9606.ENSP00000299767,9606.ENSP00000300289,9606.ENSP00000301071,9606.ENSP00000304592,9606.ENSP00000307889,9606.ENSP00000309429,…	GSTM2,C3,CANX,ORM1,ZDHHC2,ITIH4,SOD1,HSD17B12,RPS3,ZDHHC11,ALB,ZDHHC3,ZDHHC19,HSP90B1,PDIA3,TUBA1A,FASN,RPL13,ZDHHC24,RPL4,ZDHHC22,CALR,HSPA5,ZDHHC23,HSP90AA1,FGG,TUBB,ZDHHC1,TUBB4B,PRDX6,RPL21,HP,ATP2A1,ZDHHC9,ZDHHC14,S100A8,S100A9,ZDHHC6,ZDHHC12,ZDHHC15,ZDHHC18,ZDHHC21,ZDHHC20,HSPD1,ZDHHC16,RPL34,ZDHHC4,ZDHHC8,AHSG,ZDHHC13,ZDHHC17,PPIA,HSPA8,CRYAB,ZDHHC11B,ZDHHC7
GO:0034774	Secretory granule lumen	15	324	0.94	2.38e-08	9606.ENSP00000245907,9606.ENSP00000259396,9606.ENSP00000266041,9606.ENSP00000295897,9606.ENSP00000335153,9606.ENSP00000336829,9606.ENSP00000339001,9606.ENSP00000341289,9606.ENSP00000342026,9606.ENSP00000348170,9606.ENSP00000357722,9606.ENSP00000357727,9606.ENSP00000393887,9606.ENSP00000419425,9606.ENSP00000432083	C3,ORM1,ITIH4,ALB,HSP90AA1,FGG,TUBB,TUBB4B,PRDX6,HP,S100A8,S100A9,AHSG,PPIA,HSPA8
GO:0072562	Blood microparticle	10	115	1.21	7.69e-08	9606.ENSP00000245907,9606.ENSP00000259396,9606.ENSP00000265983,9606.ENSP00000266041,9606.ENSP00000295897,9606.ENSP00000336829,9606.ENSP00000348170,9606.ENSP00000353408,9606.ENSP00000393887,9606.ENSP00000432083	C3,ORM1,HPX,ITIH4,ALB,FGG,HP,MSN,AHSG,HSPA8
GO:0005794	Golgi apparatus	29	1584	0.54	1.71e-07	9606.ENSP00000262096,9606.ENSP00000283441,9606.ENSP00000295897,9606.ENSP00000296127,9606.ENSP00000296326,9606.ENSP00000304592,9606.ENSP00000309429,9606.ENSP00000318222,9606.ENSP00000320866,9606.ENSP00000330485,9606.ENSP00000340299,9606.ENSP00000349689,9606.ENSP00000352821,9606.ENSP00000358413,9606.ENSP00000361748,9606.ENSP00000362465,9606.ENSP00000363257,9606.ENSP00000370303,9606.ENSP00000371905,…	ZDHHC2,ZDHHC11,ALB,ZDHHC3,ZDHHC19,FASN,ZDHHC24,ZDHHC22,CALR,ZDHHC23,ZDHHC1,ZDHHC9,ZDHHC14,ZDHHC6,ZDHHC12,ZDHHC15,ZDHHC18,ZDHHC21,ZDHHC20,HSPD1,ZDHHC16,ZDHHC4,ZDHHC8,AHSG,ZDHHC13,ZDHHC17,CRYAB,ZDHHC11B,ZDHHC7
GO:0022627	Cytosolic small ribosomal subunit	7	39	1.53	2.58e-07	9606.ENSP00000251453,9606.ENSP00000278572,9606.ENSP00000339095,9606.ENSP00000341885,9606.ENSP00000435777,9606.ENSP00000470972,9606.ENSP00000472985	RPS16,RPS3,RPS7,RPS2,RPS13,RPS19,RPS5
GO:0005844	Polysome	8	68	1.35	3.81e-07	9606.ENSP00000278572,9606.ENSP00000309830,9606.ENSP00000320866,9606.ENSP00000361076,9606.ENSP00000363018,9606.ENSP00000386717,9606.ENSP00000416429,9606.ENSP00000428085	RPS3,RPL38,CALR,RPL7A,RPL10A,RPL31,RPL32,RPL30
GO:0042470	Melanosome	9	104	1.21	4.87e-07	9606.ENSP00000247461,9606.ENSP00000262746,9606.ENSP00000299767,9606.ENSP00000300289,9606.ENSP00000304592,9606.ENSP00000324173,9606.ENSP00000335153,9606.ENSP00000377958,9606.ENSP00000432083	CANX,PRDX1,HSP90B1,PDIA3,FASN,HSPA5,HSP90AA1,CCT4,HSPA8
GO:0030054	Cell junction	32	2075	0.46	1.06e-06	9606.ENSP00000217182,9606.ENSP00000247461,9606.ENSP00000251453,9606.ENSP00000262096,9606.ENSP00000278572,9606.ENSP00000299767,9606.ENSP00000300289,9606.ENSP00000301071,9606.ENSP00000309830,9606.ENSP00000311430,9606.ENSP00000311997,9606.ENSP00000320866,9606.ENSP00000322419,9606.ENSP00000324173,9606.ENSP00000339095,9606.ENSP00000339795,9606.ENSP00000341885,9606.ENSP00000353408,9606.ENSP00000357727,…	EEF1A2,CANX,RPS16,ZDHHC2,RPS3,HSP90B1,PDIA3,TUBA1A,RPL38,RPL4,NEFH,CALR,RPLP2,HSPA5,RPS7,RPL7,RPS2,MSN,S100A9,RPL7A,ZDHHC15,RPL10A,RPL31,ZDHHC17,PPIA,RPL30,HSPA8,CRYAB,RPS13,RPS19,RPS5,NEFL
GO:0031410	Cytoplasmic vesicle	34	2386	0.43	2.19e-06	9606.ENSP00000245907,9606.ENSP00000247461,9606.ENSP00000259396,9606.ENSP00000262096,9606.ENSP00000262746,9606.ENSP00000265983,9606.ENSP00000266041,9606.ENSP00000270142,9606.ENSP00000283441,9606.ENSP00000287169,9606.ENSP00000295897,9606.ENSP00000299767,9606.ENSP00000300289,9606.ENSP00000301071,9606.ENSP00000304592,9606.ENSP00000320866,9606.ENSP00000324173,9606.ENSP00000335153,9606.ENSP00000336829,…	C3,CANX,ORM1,ZDHHC2,PRDX1,HPX,ITIH4,SOD1,ZDHHC11,ZDHHC5,ALB,HSP90B1,PDIA3,TUBA1A,FASN,CALR,HSPA5,HSP90AA1,FGG,TUBB,ZDHHC1,TUBB4B,PRDX6,HP,S100A8,S100A9,HSPD1,CCT4,ZDHHC8,AHSG,ZDHHC13,ZDHHC17,PPIA,HSPA8
GO:0042788	Polysomal ribosome	6	32	1.55	2.21e-06	9606.ENSP00000309830,9606.ENSP00000361076,9606.ENSP00000363018,9606.ENSP00000386717,9606.ENSP00000416429,9606.ENSP00000428085	RPL38,RPL7A,RPL10A,RPL31,RPL32,RPL30
GO:0032991	Protein-containing complex	53	5073	0.29	2.28e-06	9606.ENSP00000216218,9606.ENSP00000217182,9606.ENSP00000228841,9606.ENSP00000245907,9606.ENSP00000247461,9606.ENSP00000251453,9606.ENSP00000255381,9606.ENSP00000266079,9606.ENSP00000270142,9606.ENSP00000278572,9606.ENSP00000295897,9606.ENSP00000299767,9606.ENSP00000300289,9606.ENSP00000307280,9606.ENSP00000307889,9606.ENSP00000309830,9606.ENSP00000311430,9606.ENSP00000320866,9606.ENSP00000322419,…	ST13,EEF1A2,MYL2,C3,CANX,RPS16,MYH4,PRPF6,SOD1,RPS3,ALB,HSP90B1,PDIA3,MYL1,RPL13,RPL38,RPL4,CALR,RPLP2,ENO3,HSPA5,EIF4A2,HSP90AA1,FGG,TUBB,RPS7,RPL7,RPS2,RPL21,HP,ATP2A1,ZDHHC9,ATP6V1H,SPTA1,RPL7A,RPL10A,TPM2,HADHA,HSPD1,CCT4,RPL34,RPL31,RPL17,RPL32,RPL35A,PPIA,RPL30,HSPA8,CRYAB,RPS13,SPTB,RPS19,RPS5
GO:0043227	Membrane-bounded organelle	90	12427	0.13	6.88e-06	9606.ENSP00000216218,9606.ENSP00000217182,9606.ENSP00000233893,9606.ENSP00000241337,9606.ENSP00000245907,9606.ENSP00000247461,9606.ENSP00000248437,9606.ENSP00000251453,9606.ENSP00000259396,9606.ENSP00000262096,9606.ENSP00000262746,9606.ENSP00000264071,9606.ENSP00000265983,9606.ENSP00000266041,9606.ENSP00000266079,9606.ENSP00000270142,9606.ENSP00000278353,9606.ENSP00000278572,9606.ENSP00000283441,…	ST13,EEF1A2,HSPE1,GSTM2,C3,CANX,TUBA4A,RPS16,ORM1,ZDHHC2,PRDX1,TUBB4A,HPX,ITIH4,PRPF6,SOD1,HSD17B12,RPS3,ZDHHC11,ZDHHC5,ALB,ZDHHC3,ZDHHC19,PGAM2,HSP90B1,PDIA3,TUBA1A,FASN,RPL13,ZDHHC24,RPL4,ZDHHC22,TUBB3,CALR,RPLP2,ENO3,HSPA5,ZDHHC23,IDH2,EEF1G,HSP90AA1,FGG,TUBB,RPS7,RPL7,ZDHHC1,TUBB4B,RPS2,PRDX6,RPL21,HP,ATP2A1,ZDHHC9,ATP6V1H,ZDHHC14,MSN,S100A8,S100A9,ZDHHC6,RPL7A,ZDHHC12,GLO1,ZDHHC15,RPL10A,ZDH…
GO:0071682	Endocytic vesicle lumen	5	20	1.67	7.98e-06	9606.ENSP00000265983,9606.ENSP00000299767,9606.ENSP00000320866,9606.ENSP00000335153,9606.ENSP00000348170	HPX,HSP90B1,CALR,HSP90AA1,HP
GO:0016020	Membrane	74	9072	0.19	1.23e-05	9606.ENSP00000217182,9606.ENSP00000233893,9606.ENSP00000245907,9606.ENSP00000247461,9606.ENSP00000251453,9606.ENSP00000262096,9606.ENSP00000266041,9606.ENSP00000266079,9606.ENSP00000278353,9606.ENSP00000278572,9606.ENSP00000283441,9606.ENSP00000287169,9606.ENSP00000296127,9606.ENSP00000296326,9606.ENSP00000299767,9606.ENSP00000300289,9606.ENSP00000301071,9606.ENSP00000304592,9606.ENSP00000307889,…	EEF1A2,HSPE1,C3,CANX,RPS16,ZDHHC2,ITIH4,PRPF6,HSD17B12,RPS3,ZDHHC11,ZDHHC5,ZDHHC3,ZDHHC19,HSP90B1,PDIA3,TUBA1A,FASN,RPL13,ZDHHC24,RPL4,ZDHHC22,CALR,RPLP2,ENO3,HSPA5,ZDHHC23,EEF1G,HSP90AA1,FGG,TUBB,RPS7,RPL7,ZDHHC1,RPS2,PRDX6,RPL21,ATP2A1,ZDHHC9,ATP6V1H,ZDHHC14,MSN,SPTA1,S100A8,S100A9,ZDHHC6,RPL7A,ZDHHC12,GLO1,ZDHHC15,RPL10A,ZDHHC18,HADHA,ZDHHC21,ZDHHC20,HSPD1,ZDHHC16,ZDHHC4,ZDHHC8,RPL31,ZDHHC13,Z…
GO:0030141	Secretory granule	18	845	0.6	2.39e-05	9606.ENSP00000245907,9606.ENSP00000259396,9606.ENSP00000266041,9606.ENSP00000270142,9606.ENSP00000295897,9606.ENSP00000320866,9606.ENSP00000335153,9606.ENSP00000336829,9606.ENSP00000339001,9606.ENSP00000341289,9606.ENSP00000342026,9606.ENSP00000348170,9606.ENSP00000357722,9606.ENSP00000357727,9606.ENSP00000373620,9606.ENSP00000393887,9606.ENSP00000419425,9606.ENSP00000432083	C3,ORM1,ITIH4,SOD1,ALB,CALR,HSP90AA1,FGG,TUBB,TUBB4B,PRDX6,HP,S100A8,S100A9,HSPD1,AHSG,PPIA,HSPA8
GO:0099572	Postsynaptic specialization	11	369	0.75	0.00022	9606.ENSP00000262096,9606.ENSP00000278572,9606.ENSP00000309830,9606.ENSP00000311997,9606.ENSP00000339795,9606.ENSP00000363018,9606.ENSP00000428085,9606.ENSP00000432083,9606.ENSP00000433560,9606.ENSP00000435777,9606.ENSP00000470972	ZDHHC2,RPS3,RPL38,NEFH,RPL7,RPL10A,RPL30,HSPA8,CRYAB,RPS13,RPS19
GO:0098794	Postsynapse	14	643	0.61	0.00036	9606.ENSP00000247461,9606.ENSP00000262096,9606.ENSP00000278572,9606.ENSP00000309830,9606.ENSP00000311997,9606.ENSP00000339795,9606.ENSP00000362465,9606.ENSP00000363018,9606.ENSP00000428085,9606.ENSP00000432083,9606.ENSP00000433560,9606.ENSP00000435777,9606.ENSP00000470972,9606.ENSP00000482169	CANX,ZDHHC2,RPS3,RPL38,NEFH,RPL7,ZDHHC15,RPL10A,RPL30,HSPA8,CRYAB,RPS13,RPS19,NEFL
GO:0014069	Postsynaptic density	10	344	0.74	0.00069	9606.ENSP00000262096,9606.ENSP00000278572,9606.ENSP00000309830,9606.ENSP00000311997,9606.ENSP00000339795,9606.ENSP00000363018,9606.ENSP00000428085,9606.ENSP00000433560,9606.ENSP00000435777,9606.ENSP00000470972	ZDHHC2,RPS3,RPL38,NEFH,RPL7,RPL10A,RPL30,CRYAB,RPS13,RPS19
GO:0043231	Intracellular membrane-bounded organelle	78	10761	0.13	0.00077	9606.ENSP00000217182,9606.ENSP00000233893,9606.ENSP00000241337,9606.ENSP00000245907,9606.ENSP00000247461,9606.ENSP00000251453,9606.ENSP00000262096,9606.ENSP00000262746,9606.ENSP00000264071,9606.ENSP00000266079,9606.ENSP00000270142,9606.ENSP00000278572,9606.ENSP00000283441,9606.ENSP00000295897,9606.ENSP00000296127,9606.ENSP00000296326,9606.ENSP00000297283,9606.ENSP00000299767,9606.ENSP00000300289,…	EEF1A2,HSPE1,GSTM2,C3,CANX,RPS16,ZDHHC2,PRDX1,TUBB4A,PRPF6,SOD1,RPS3,ZDHHC11,ALB,ZDHHC3,ZDHHC19,PGAM2,HSP90B1,PDIA3,TUBA1A,FASN,RPL13,ZDHHC24,RPL4,ZDHHC22,TUBB3,CALR,HSPA5,ZDHHC23,IDH2,EEF1G,HSP90AA1,FGG,TUBB,RPS7,RPL7,ZDHHC1,TUBB4B,RPS2,PRDX6,RPL21,ATP2A1,ZDHHC9,ATP6V1H,ZDHHC14,MSN,S100A8,S100A9,ZDHHC6,RPL7A,ZDHHC12,GLO1,ZDHHC15,RPL10A,ZDHHC18,TUBB2A,HADHA,ZDHHC21,ZDHHC20,HSPD1,ZDHHC16,CCT4,RPL3…
GO:0043232	Intracellular non-membrane-bounded organelle	45	4880	0.24	0.0013	9606.ENSP00000228841,9606.ENSP00000247461,9606.ENSP00000248437,9606.ENSP00000251453,9606.ENSP00000255381,9606.ENSP00000264071,9606.ENSP00000278572,9606.ENSP00000301071,9606.ENSP00000307280,9606.ENSP00000307889,9606.ENSP00000309830,9606.ENSP00000311430,9606.ENSP00000311997,9606.ENSP00000320295,9606.ENSP00000322419,9606.ENSP00000339001,9606.ENSP00000339095,9606.ENSP00000339795,9606.ENSP00000341289,…	MYL2,CANX,TUBA4A,RPS16,MYH4,TUBB4A,RPS3,TUBA1A,MYL1,RPL13,RPL38,RPL4,NEFH,TUBB3,RPLP2,TUBB,RPS7,RPL7,TUBB4B,RPS2,RPL21,ATP2A1,MSN,SPTA1,S100A8,S100A9,RPL7A,RPL10A,TPM2,TUBB2A,HADHA,CCT4,RPL34,RPL31,RPL17,RPL32,RPL35A,RPL30,HSPA8,CRYAB,RPS13,SPTB,RPS19,RPS5,NEFL
GO:0099512	Supramolecular fiber	16	939	0.51	0.0013	9606.ENSP00000228841,9606.ENSP00000248437,9606.ENSP00000255381,9606.ENSP00000264071,9606.ENSP00000301071,9606.ENSP00000307280,9606.ENSP00000311997,9606.ENSP00000320295,9606.ENSP00000339001,9606.ENSP00000341289,9606.ENSP00000349595,9606.ENSP00000367542,9606.ENSP00000369703,9606.ENSP00000377958,9606.ENSP00000433560,9606.ENSP00000482169	MYL2,TUBA4A,MYH4,TUBB4A,TUBA1A,MYL1,NEFH,TUBB3,TUBB,TUBB4B,ATP2A1,TPM2,TUBB2A,CCT4,CRYAB,NEFL
GO:0005788	Endoplasmic reticulum lumen	9	308	0.74	0.0015	9606.ENSP00000245907,9606.ENSP00000247461,9606.ENSP00000295897,9606.ENSP00000299767,9606.ENSP00000300289,9606.ENSP00000320866,9606.ENSP00000324173,9606.ENSP00000336829,9606.ENSP00000393887	C3,CANX,ALB,HSP90B1,PDIA3,CALR,HSPA5,FGG,AHSG
GO:0110165	Cellular anatomical entity	104	17788	0.04	0.0016	9606.ENSP00000216218,9606.ENSP00000217182,9606.ENSP00000221476,9606.ENSP00000228841,9606.ENSP00000233893,9606.ENSP00000241337,9606.ENSP00000245907,9606.ENSP00000247461,9606.ENSP00000248437,9606.ENSP00000251453,9606.ENSP00000255381,9606.ENSP00000256593,9606.ENSP00000259396,9606.ENSP00000262096,9606.ENSP00000262746,9606.ENSP00000264071,9606.ENSP00000265983,9606.ENSP00000266041,9606.ENSP00000266079,…	ST13,EEF1A2,CKM,MYL2,HSPE1,GSTM2,C3,CANX,TUBA4A,RPS16,MYH4,GSTM5,ORM1,ZDHHC2,PRDX1,TUBB4A,HPX,ITIH4,PRPF6,SOD1,HSD17B12,RPS3,ZDHHC11,ZDHHC5,ALB,ZDHHC3,ZDHHC19,PGAM2,HSP90B1,PDIA3,TUBA1A,FASN,MYL1,RPL13,ZDHHC24,RPL38,RPL4,GSTM1,NEFH,ZDHHC22,TUBB3,CALR,RPLP2,ENO3,HSPA5,EIF4A2,ZDHHC23,IDH2,EEF1G,HSP90AA1,FGG,TUBB,RPS7,RPL7,ZDHHC1,TUBB4B,RPS2,PRDX6,RPL21,HP,ATP2A1,ZDHHC9,ATP6V1H,ZDHHC14,MSN,SPTA1,S10…
GO:0045202	Synapse	19	1351	0.42	0.0029	9606.ENSP00000217182,9606.ENSP00000247461,9606.ENSP00000262096,9606.ENSP00000278572,9606.ENSP00000301071,9606.ENSP00000309830,9606.ENSP00000311997,9606.ENSP00000339095,9606.ENSP00000339795,9606.ENSP00000361076,9606.ENSP00000362465,9606.ENSP00000363018,9606.ENSP00000403397,9606.ENSP00000428085,9606.ENSP00000432083,9606.ENSP00000433560,9606.ENSP00000435777,9606.ENSP00000470972,9606.ENSP00000482169	EEF1A2,CANX,ZDHHC2,RPS3,TUBA1A,RPL38,NEFH,RPS7,RPL7,RPL7A,ZDHHC15,RPL10A,ZDHHC17,RPL30,HSPA8,CRYAB,RPS13,RPS19,NEFL
GO:0099160	Postsynaptic intermediate filament cytoskeleton	2	2	2.27	0.005	9606.ENSP00000311997,9606.ENSP00000482169	NEFH,NEFL
GO:0062023	Collagen-containing extracellular matrix	9	396	0.63	0.0089	9606.ENSP00000259396,9606.ENSP00000265983,9606.ENSP00000266041,9606.ENSP00000299767,9606.ENSP00000320866,9606.ENSP00000336829,9606.ENSP00000357722,9606.ENSP00000357727,9606.ENSP00000393887	ORM1,HPX,ITIH4,HSP90B1,CALR,FGG,S100A8,S100A9,AHSG
GO:0005775	Vacuolar lumen	6	174	0.81	0.0114	9606.ENSP00000245907,9606.ENSP00000335153,9606.ENSP00000339001,9606.ENSP00000341289,9606.ENSP00000342026,9606.ENSP00000432083	C3,HSP90AA1,TUBB,TUBB4B,PRDX6,HSPA8
GO:0031012	Extracellular matrix	10	527	0.55	0.016	9606.ENSP00000259396,9606.ENSP00000265983,9606.ENSP00000266041,9606.ENSP00000278353,9606.ENSP00000299767,9606.ENSP00000320866,9606.ENSP00000336829,9606.ENSP00000357722,9606.ENSP00000357727,9606.ENSP00000393887	ORM1,HPX,ITIH4,HSD17B12,HSP90B1,CALR,FGG,S100A8,S100A9,AHSG
GO:0031093	Platelet alpha granule lumen	4	68	1.04	0.0163	9606.ENSP00000259396,9606.ENSP00000295897,9606.ENSP00000336829,9606.ENSP00000393887	ORM1,ALB,FGG,AHSG
GO:0016529	Sarcoplasmic reticulum	4	69	1.04	0.0169	9606.ENSP00000241337,9606.ENSP00000299767,9606.ENSP00000320866,9606.ENSP00000349595	GSTM2,HSP90B1,CALR,ATP2A1
GO:0097512	Cardiac myofibril	2	6	1.8	0.0208	9606.ENSP00000228841,9606.ENSP00000433560	MYL2,CRYAB
GO:0098576	Lumenal side of membrane	3	32	1.25	0.0224	9606.ENSP00000247461,9606.ENSP00000320866,9606.ENSP00000432083	CANX,CALR,HSPA8
GO:0005790	Smooth endoplasmic reticulum	3	33	1.23	0.024	9606.ENSP00000247461,9606.ENSP00000320866,9606.ENSP00000324173	CANX,CALR,HSPA5
GO:0030017	Sarcomere	6	207	0.74	0.0246	9606.ENSP00000228841,9606.ENSP00000255381,9606.ENSP00000307280,9606.ENSP00000349595,9606.ENSP00000367542,9606.ENSP00000433560	MYL2,MYH4,MYL1,ATP2A1,TPM2,CRYAB
GO:0031235	Intrinsic component of the cytoplasmic side of the plasma membrane	2	7	1.73	0.0247	9606.ENSP00000357129,9606.ENSP00000451752	SPTA1,SPTB
GO:0042824	MHC class I peptide loading complex	2	7	1.73	0.0247	9606.ENSP00000300289,9606.ENSP00000320866	PDIA3,CALR
GO:0005883	Neurofilament	2	8	1.67	0.0294	9606.ENSP00000311997,9606.ENSP00000482169	NEFH,NEFL
GO:0030139	Endocytic vesicle	7	301	0.64	0.0296	9606.ENSP00000265983,9606.ENSP00000287169,9606.ENSP00000299767,9606.ENSP00000300289,9606.ENSP00000320866,9606.ENSP00000335153,9606.ENSP00000348170	HPX,ZDHHC5,HSP90B1,PDIA3,CALR,HSP90AA1,HP
GO:0031672	A band	3	38	1.17	0.0308	9606.ENSP00000228841,9606.ENSP00000349595,9606.ENSP00000433560	MYL2,ATP2A1,CRYAB
GO:0099513	Polymeric cytoskeletal fiber	11	705	0.47	0.0326	9606.ENSP00000248437,9606.ENSP00000264071,9606.ENSP00000301071,9606.ENSP00000311997,9606.ENSP00000320295,9606.ENSP00000339001,9606.ENSP00000341289,9606.ENSP00000367542,9606.ENSP00000369703,9606.ENSP00000377958,9606.ENSP00000482169	TUBA4A,TUBB4A,TUBA1A,NEFH,TUBB3,TUBB,TUBB4B,TPM2,TUBB2A,CCT4,NEFL
GO:0008091	Spectrin	2	9	1.62	0.0334	9606.ENSP00000357129,9606.ENSP00000451752	SPTA1,SPTB
GO:0014731	Spectrin-associated cytoskeleton	2	9	1.62	0.0334	9606.ENSP00000357129,9606.ENSP00000451752	SPTA1,SPTB
GO:0005874	Microtubule	8	407	0.57	0.0353	9606.ENSP00000248437,9606.ENSP00000264071,9606.ENSP00000301071,9606.ENSP00000320295,9606.ENSP00000339001,9606.ENSP00000341289,9606.ENSP00000369703,9606.ENSP00000377958	TUBA4A,TUBB4A,TUBA1A,TUBB3,TUBB,TUBB4B,TUBB2A,CCT4
GO:0035578	Azurophil granule lumen	4	92	0.91	0.0358	9606.ENSP00000245907,9606.ENSP00000339001,9606.ENSP00000341289,9606.ENSP00000342026	C3,TUBB,TUBB4B,PRDX6
GO:0033018	Sarcoplasmic reticulum lumen	2	10	1.58	0.037	9606.ENSP00000299767,9606.ENSP00000320866	HSP90B1,CALR
GO:0034663	Endoplasmic reticulum chaperone complex	2	11	1.53	0.0426	9606.ENSP00000299767,9606.ENSP00000324173	HSP90B1,HSPA5
GO:0043209	Myelin sheath	3	46	1.09	0.0448	9606.ENSP00000264071,9606.ENSP00000301071,9606.ENSP00000335153	TUBB4A,TUBA1A,HSP90AA1
GO:0030424	Axon	10	646	0.46	0.0497	9606.ENSP00000247461,9606.ENSP00000264071,9606.ENSP00000270142,9606.ENSP00000311997,9606.ENSP00000320295,9606.ENSP00000335153,9606.ENSP00000357129,9606.ENSP00000432083,9606.ENSP00000433560,9606.ENSP00000482169	CANX,TUBB4A,SOD1,NEFH,TUBB3,HSP90AA1,SPTA1,HSPA8,CRYAB,NEFL

## Sheet: PRDX6
#term ID	term description	observed gene count	background gene count	strength	false discovery rate	matching proteins in your network (IDs)	matching proteins in your network (labels)
GO:0070062	Extracellular exosome	56	2099	0.7	8.35e-24	9606.ENSP00000216218,9606.ENSP00000233893,9606.ENSP00000241337,9606.ENSP00000245907,9606.ENSP00000247461,9606.ENSP00000248437,9606.ENSP00000251453,9606.ENSP00000259396,9606.ENSP00000262746,9606.ENSP00000264071,9606.ENSP00000265983,9606.ENSP00000266041,9606.ENSP00000270142,9606.ENSP00000278572,9606.ENSP00000295897,9606.ENSP00000297283,9606.ENSP00000299767,9606.ENSP00000300289,9606.ENSP00000301071,…	ST13,HSPE1,GSTM2,C3,CANX,TUBA4A,RPS16,ORM1,PRDX1,TUBB4A,HPX,ITIH4,SOD1,RPS3,ALB,PGAM2,HSP90B1,PDIA3,TUBA1A,FASN,RPL4,TUBB3,CALR,RPLP2,ENO3,HSPA5,IDH2,EEF1G,HSP90AA1,FGG,TUBB,ZDHHC1,TUBB4B,RPS2,PRDX6,HP,ATP6V1H,MSN,S100A8,S100A9,GLO1,RPL10A,TUBB2A,HSPD1,CCT4,RPL34,RPL31,AHSG,RPL35A,PPIA,RPL30,HSPA8,CRYAB,RPS13,RPS19,RPS5
GO:0005737	Cytoplasm	102	11428	0.23	4.26e-19	9606.ENSP00000216218,9606.ENSP00000217182,9606.ENSP00000221476,9606.ENSP00000228841,9606.ENSP00000233893,9606.ENSP00000241337,9606.ENSP00000245907,9606.ENSP00000247461,9606.ENSP00000248437,9606.ENSP00000251453,9606.ENSP00000255381,9606.ENSP00000256593,9606.ENSP00000259396,9606.ENSP00000262096,9606.ENSP00000262746,9606.ENSP00000264071,9606.ENSP00000265983,9606.ENSP00000266041,9606.ENSP00000270142,…	ST13,EEF1A2,CKM,MYL2,HSPE1,GSTM2,C3,CANX,TUBA4A,RPS16,MYH4,GSTM5,ORM1,ZDHHC2,PRDX1,TUBB4A,HPX,ITIH4,SOD1,RPS3,ZDHHC11,ZDHHC5,ALB,ZDHHC3,ZDHHC19,PGAM2,HSP90B1,PDIA3,TUBA1A,FASN,MYL1,RPL13,ZDHHC24,RPL38,RPL4,GSTM1,NEFH,ZDHHC22,TUBB3,CALR,RPLP2,ENO3,HSPA5,EIF4A2,ZDHHC23,IDH2,EEF1G,HSP90AA1,FGG,TUBB,RPS7,RPL7,ZDHHC1,TUBB4B,RPS2,PRDX6,RPL21,HP,ATP2A1,ZDHHC9,ATP6V1H,ZDHHC14,MSN,SPTA1,S100A8,S100A9,ZDHH…
GO:0005615	Extracellular space	57	3195	0.53	1.06e-16	9606.ENSP00000216218,9606.ENSP00000221476,9606.ENSP00000233893,9606.ENSP00000241337,9606.ENSP00000245907,9606.ENSP00000247461,9606.ENSP00000248437,9606.ENSP00000251453,9606.ENSP00000259396,9606.ENSP00000262746,9606.ENSP00000264071,9606.ENSP00000265983,9606.ENSP00000266041,9606.ENSP00000270142,9606.ENSP00000278572,9606.ENSP00000295897,9606.ENSP00000297283,9606.ENSP00000299767,9606.ENSP00000300289,…	ST13,CKM,HSPE1,GSTM2,C3,CANX,TUBA4A,RPS16,ORM1,PRDX1,TUBB4A,HPX,ITIH4,SOD1,RPS3,ALB,PGAM2,HSP90B1,PDIA3,TUBA1A,FASN,RPL4,TUBB3,CALR,RPLP2,ENO3,HSPA5,IDH2,EEF1G,HSP90AA1,FGG,TUBB,ZDHHC1,TUBB4B,RPS2,PRDX6,HP,ATP6V1H,MSN,S100A8,S100A9,GLO1,RPL10A,TUBB2A,HSPD1,CCT4,RPL34,RPL31,AHSG,RPL35A,PPIA,RPL30,HSPA8,CRYAB,RPS13,RPS19,RPS5
GO:0031982	Vesicle	62	3879	0.48	1.56e-16	9606.ENSP00000216218,9606.ENSP00000233893,9606.ENSP00000241337,9606.ENSP00000245907,9606.ENSP00000247461,9606.ENSP00000248437,9606.ENSP00000251453,9606.ENSP00000259396,9606.ENSP00000262096,9606.ENSP00000262746,9606.ENSP00000264071,9606.ENSP00000265983,9606.ENSP00000266041,9606.ENSP00000270142,9606.ENSP00000278572,9606.ENSP00000283441,9606.ENSP00000287169,9606.ENSP00000295897,9606.ENSP00000297283,…	ST13,HSPE1,GSTM2,C3,CANX,TUBA4A,RPS16,ORM1,ZDHHC2,PRDX1,TUBB4A,HPX,ITIH4,SOD1,RPS3,ZDHHC11,ZDHHC5,ALB,PGAM2,HSP90B1,PDIA3,TUBA1A,FASN,RPL4,TUBB3,CALR,RPLP2,ENO3,HSPA5,IDH2,EEF1G,HSP90AA1,FGG,TUBB,ZDHHC1,TUBB4B,RPS2,PRDX6,HP,ATP6V1H,MSN,S100A8,S100A9,GLO1,RPL10A,TUBB2A,HSPD1,CCT4,RPL34,ZDHHC8,RPL31,AHSG,ZDHHC13,ZDHHC17,RPL35A,PPIA,RPL30,HSPA8,CRYAB,RPS13,RPS19,RPS5
GO:0005576	Extracellular region	60	4166	0.43	1.15e-13	9606.ENSP00000216218,9606.ENSP00000221476,9606.ENSP00000233893,9606.ENSP00000241337,9606.ENSP00000245907,9606.ENSP00000247461,9606.ENSP00000248437,9606.ENSP00000251453,9606.ENSP00000256593,9606.ENSP00000259396,9606.ENSP00000262746,9606.ENSP00000264071,9606.ENSP00000265983,9606.ENSP00000266041,9606.ENSP00000270142,9606.ENSP00000278353,9606.ENSP00000278572,9606.ENSP00000295897,9606.ENSP00000297283,…	ST13,CKM,HSPE1,GSTM2,C3,CANX,TUBA4A,RPS16,GSTM5,ORM1,PRDX1,TUBB4A,HPX,ITIH4,SOD1,HSD17B12,RPS3,ALB,PGAM2,HSP90B1,PDIA3,TUBA1A,FASN,RPL4,GSTM1,TUBB3,CALR,RPLP2,ENO3,HSPA5,IDH2,EEF1G,HSP90AA1,FGG,TUBB,ZDHHC1,TUBB4B,RPS2,PRDX6,HP,ATP6V1H,MSN,S100A8,S100A9,GLO1,RPL10A,TUBB2A,HSPD1,CCT4,RPL34,RPL31,AHSG,RPL35A,PPIA,RPL30,HSPA8,CRYAB,RPS13,RPS19,RPS5
GO:0005622	Intracellular	103	14276	0.13	2.52e-11	9606.ENSP00000216218,9606.ENSP00000217182,9606.ENSP00000221476,9606.ENSP00000228841,9606.ENSP00000233893,9606.ENSP00000241337,9606.ENSP00000245907,9606.ENSP00000247461,9606.ENSP00000248437,9606.ENSP00000251453,9606.ENSP00000255381,9606.ENSP00000256593,9606.ENSP00000259396,9606.ENSP00000262096,9606.ENSP00000262746,9606.ENSP00000264071,9606.ENSP00000265983,9606.ENSP00000266041,9606.ENSP00000266079,…	ST13,EEF1A2,CKM,MYL2,HSPE1,GSTM2,C3,CANX,TUBA4A,RPS16,MYH4,GSTM5,ORM1,ZDHHC2,PRDX1,TUBB4A,HPX,ITIH4,PRPF6,SOD1,RPS3,ZDHHC11,ZDHHC5,ALB,ZDHHC3,ZDHHC19,PGAM2,HSP90B1,PDIA3,TUBA1A,FASN,MYL1,RPL13,ZDHHC24,RPL38,RPL4,GSTM1,NEFH,ZDHHC22,TUBB3,CALR,RPLP2,ENO3,HSPA5,EIF4A2,ZDHHC23,IDH2,EEF1G,HSP90AA1,FGG,TUBB,RPS7,RPL7,ZDHHC1,TUBB4B,RPS2,PRDX6,RPL21,HP,ATP2A1,ZDHHC9,ATP6V1H,ZDHHC14,MSN,SPTA1,S100A8,S100A…
GO:0043229	Intracellular organelle	97	12528	0.16	3.28e-10	9606.ENSP00000217182,9606.ENSP00000228841,9606.ENSP00000233893,9606.ENSP00000241337,9606.ENSP00000245907,9606.ENSP00000247461,9606.ENSP00000248437,9606.ENSP00000251453,9606.ENSP00000255381,9606.ENSP00000259396,9606.ENSP00000262096,9606.ENSP00000262746,9606.ENSP00000264071,9606.ENSP00000265983,9606.ENSP00000266041,9606.ENSP00000266079,9606.ENSP00000270142,9606.ENSP00000278572,9606.ENSP00000283441,…	EEF1A2,MYL2,HSPE1,GSTM2,C3,CANX,TUBA4A,RPS16,MYH4,ORM1,ZDHHC2,PRDX1,TUBB4A,HPX,ITIH4,PRPF6,SOD1,RPS3,ZDHHC11,ZDHHC5,ALB,ZDHHC3,ZDHHC19,PGAM2,HSP90B1,PDIA3,TUBA1A,FASN,MYL1,RPL13,ZDHHC24,RPL38,RPL4,NEFH,ZDHHC22,TUBB3,CALR,RPLP2,HSPA5,ZDHHC23,IDH2,EEF1G,HSP90AA1,FGG,TUBB,RPS7,RPL7,ZDHHC1,TUBB4B,RPS2,PRDX6,RPL21,HP,ATP2A1,ZDHHC9,ATP6V1H,ZDHHC14,MSN,SPTA1,S100A8,S100A9,ZDHHC6,RPL7A,ZDHHC12,GLO1,ZDHHC…
GO:0043226	Organelle	100	13515	0.14	3.87e-10	9606.ENSP00000216218,9606.ENSP00000217182,9606.ENSP00000228841,9606.ENSP00000233893,9606.ENSP00000241337,9606.ENSP00000245907,9606.ENSP00000247461,9606.ENSP00000248437,9606.ENSP00000251453,9606.ENSP00000255381,9606.ENSP00000259396,9606.ENSP00000262096,9606.ENSP00000262746,9606.ENSP00000264071,9606.ENSP00000265983,9606.ENSP00000266041,9606.ENSP00000266079,9606.ENSP00000270142,9606.ENSP00000278353,…	ST13,EEF1A2,MYL2,HSPE1,GSTM2,C3,CANX,TUBA4A,RPS16,MYH4,ORM1,ZDHHC2,PRDX1,TUBB4A,HPX,ITIH4,PRPF6,SOD1,HSD17B12,RPS3,ZDHHC11,ZDHHC5,ALB,ZDHHC3,ZDHHC19,PGAM2,HSP90B1,PDIA3,TUBA1A,FASN,MYL1,RPL13,ZDHHC24,RPL38,RPL4,NEFH,ZDHHC22,TUBB3,CALR,RPLP2,ENO3,HSPA5,ZDHHC23,IDH2,EEF1G,HSP90AA1,FGG,TUBB,RPS7,RPL7,ZDHHC1,TUBB4B,RPS2,PRDX6,RPL21,HP,ATP2A1,ZDHHC9,ATP6V1H,ZDHHC14,MSN,SPTA1,S100A8,S100A9,ZDHHC6,RPL7A…
GO:0005829	Cytosol	61	5193	0.34	5.53e-10	9606.ENSP00000216218,9606.ENSP00000221476,9606.ENSP00000228841,9606.ENSP00000241337,9606.ENSP00000248437,9606.ENSP00000251453,9606.ENSP00000256593,9606.ENSP00000262746,9606.ENSP00000264071,9606.ENSP00000270142,9606.ENSP00000278572,9606.ENSP00000297283,9606.ENSP00000299767,9606.ENSP00000301071,9606.ENSP00000304592,9606.ENSP00000307280,9606.ENSP00000307889,9606.ENSP00000309830,9606.ENSP00000311430,…	ST13,CKM,MYL2,GSTM2,TUBA4A,RPS16,GSTM5,PRDX1,TUBB4A,SOD1,RPS3,PGAM2,HSP90B1,TUBA1A,FASN,MYL1,RPL13,RPL38,RPL4,GSTM1,CALR,RPLP2,ENO3,HSPA5,EIF4A2,IDH2,EEF1G,HSP90AA1,RPS7,RPL7,TUBB4B,RPS2,PRDX6,RPL21,ZDHHC9,ATP6V1H,MSN,SPTA1,S100A8,S100A9,RPL7A,GLO1,RPL10A,TPM2,HSPD1,CCT4,RPL34,ZDHHC8,RPL31,RPL17,RPL32,RPL35A,PPIA,RPL30,HSPA8,CRYAB,RPS13,SPTB,RPS19,RPS5,NEFL
GO:0012505	Endomembrane system	56	4542	0.37	1.38e-09	9606.ENSP00000241337,9606.ENSP00000245907,9606.ENSP00000247461,9606.ENSP00000259396,9606.ENSP00000262096,9606.ENSP00000266041,9606.ENSP00000270142,9606.ENSP00000278353,9606.ENSP00000278572,9606.ENSP00000283441,9606.ENSP00000295897,9606.ENSP00000296127,9606.ENSP00000296326,9606.ENSP00000299767,9606.ENSP00000300289,9606.ENSP00000301071,9606.ENSP00000304592,9606.ENSP00000307889,9606.ENSP00000309429,…	GSTM2,C3,CANX,ORM1,ZDHHC2,ITIH4,SOD1,HSD17B12,RPS3,ZDHHC11,ALB,ZDHHC3,ZDHHC19,HSP90B1,PDIA3,TUBA1A,FASN,RPL13,ZDHHC24,RPL4,ZDHHC22,CALR,HSPA5,ZDHHC23,HSP90AA1,FGG,TUBB,ZDHHC1,TUBB4B,PRDX6,RPL21,HP,ATP2A1,ZDHHC9,ZDHHC14,S100A8,S100A9,ZDHHC6,ZDHHC12,ZDHHC15,ZDHHC18,ZDHHC21,ZDHHC20,HSPD1,ZDHHC16,RPL34,ZDHHC4,ZDHHC8,AHSG,ZDHHC13,ZDHHC17,PPIA,HSPA8,CRYAB,ZDHHC11B,ZDHHC7
GO:0034774	Secretory granule lumen	15	324	0.94	2.38e-08	9606.ENSP00000245907,9606.ENSP00000259396,9606.ENSP00000266041,9606.ENSP00000295897,9606.ENSP00000335153,9606.ENSP00000336829,9606.ENSP00000339001,9606.ENSP00000341289,9606.ENSP00000342026,9606.ENSP00000348170,9606.ENSP00000357722,9606.ENSP00000357727,9606.ENSP00000393887,9606.ENSP00000419425,9606.ENSP00000432083	C3,ORM1,ITIH4,ALB,HSP90AA1,FGG,TUBB,TUBB4B,PRDX6,HP,S100A8,S100A9,AHSG,PPIA,HSPA8
GO:0031410	Cytoplasmic vesicle	34	2386	0.43	2.19e-06	9606.ENSP00000245907,9606.ENSP00000247461,9606.ENSP00000259396,9606.ENSP00000262096,9606.ENSP00000262746,9606.ENSP00000265983,9606.ENSP00000266041,9606.ENSP00000270142,9606.ENSP00000283441,9606.ENSP00000287169,9606.ENSP00000295897,9606.ENSP00000299767,9606.ENSP00000300289,9606.ENSP00000301071,9606.ENSP00000304592,9606.ENSP00000320866,9606.ENSP00000324173,9606.ENSP00000335153,9606.ENSP00000336829,…	C3,CANX,ORM1,ZDHHC2,PRDX1,HPX,ITIH4,SOD1,ZDHHC11,ZDHHC5,ALB,HSP90B1,PDIA3,TUBA1A,FASN,CALR,HSPA5,HSP90AA1,FGG,TUBB,ZDHHC1,TUBB4B,PRDX6,HP,S100A8,S100A9,HSPD1,CCT4,ZDHHC8,AHSG,ZDHHC13,ZDHHC17,PPIA,HSPA8
GO:0043227	Membrane-bounded organelle	90	12427	0.13	6.88e-06	9606.ENSP00000216218,9606.ENSP00000217182,9606.ENSP00000233893,9606.ENSP00000241337,9606.ENSP00000245907,9606.ENSP00000247461,9606.ENSP00000248437,9606.ENSP00000251453,9606.ENSP00000259396,9606.ENSP00000262096,9606.ENSP00000262746,9606.ENSP00000264071,9606.ENSP00000265983,9606.ENSP00000266041,9606.ENSP00000266079,9606.ENSP00000270142,9606.ENSP00000278353,9606.ENSP00000278572,9606.ENSP00000283441,…	ST13,EEF1A2,HSPE1,GSTM2,C3,CANX,TUBA4A,RPS16,ORM1,ZDHHC2,PRDX1,TUBB4A,HPX,ITIH4,PRPF6,SOD1,HSD17B12,RPS3,ZDHHC11,ZDHHC5,ALB,ZDHHC3,ZDHHC19,PGAM2,HSP90B1,PDIA3,TUBA1A,FASN,RPL13,ZDHHC24,RPL4,ZDHHC22,TUBB3,CALR,RPLP2,ENO3,HSPA5,ZDHHC23,IDH2,EEF1G,HSP90AA1,FGG,TUBB,RPS7,RPL7,ZDHHC1,TUBB4B,RPS2,PRDX6,RPL21,HP,ATP2A1,ZDHHC9,ATP6V1H,ZDHHC14,MSN,S100A8,S100A9,ZDHHC6,RPL7A,ZDHHC12,GLO1,ZDHHC15,RPL10A,ZDH…
GO:0016020	Membrane	74	9072	0.19	1.23e-05	9606.ENSP00000217182,9606.ENSP00000233893,9606.ENSP00000245907,9606.ENSP00000247461,9606.ENSP00000251453,9606.ENSP00000262096,9606.ENSP00000266041,9606.ENSP00000266079,9606.ENSP00000278353,9606.ENSP00000278572,9606.ENSP00000283441,9606.ENSP00000287169,9606.ENSP00000296127,9606.ENSP00000296326,9606.ENSP00000299767,9606.ENSP00000300289,9606.ENSP00000301071,9606.ENSP00000304592,9606.ENSP00000307889,…	EEF1A2,HSPE1,C3,CANX,RPS16,ZDHHC2,ITIH4,PRPF6,HSD17B12,RPS3,ZDHHC11,ZDHHC5,ZDHHC3,ZDHHC19,HSP90B1,PDIA3,TUBA1A,FASN,RPL13,ZDHHC24,RPL4,ZDHHC22,CALR,RPLP2,ENO3,HSPA5,ZDHHC23,EEF1G,HSP90AA1,FGG,TUBB,RPS7,RPL7,ZDHHC1,RPS2,PRDX6,RPL21,ATP2A1,ZDHHC9,ATP6V1H,ZDHHC14,MSN,SPTA1,S100A8,S100A9,ZDHHC6,RPL7A,ZDHHC12,GLO1,ZDHHC15,RPL10A,ZDHHC18,HADHA,ZDHHC21,ZDHHC20,HSPD1,ZDHHC16,ZDHHC4,ZDHHC8,RPL31,ZDHHC13,Z…
GO:0030141	Secretory granule	18	845	0.6	2.39e-05	9606.ENSP00000245907,9606.ENSP00000259396,9606.ENSP00000266041,9606.ENSP00000270142,9606.ENSP00000295897,9606.ENSP00000320866,9606.ENSP00000335153,9606.ENSP00000336829,9606.ENSP00000339001,9606.ENSP00000341289,9606.ENSP00000342026,9606.ENSP00000348170,9606.ENSP00000357722,9606.ENSP00000357727,9606.ENSP00000373620,9606.ENSP00000393887,9606.ENSP00000419425,9606.ENSP00000432083	C3,ORM1,ITIH4,SOD1,ALB,CALR,HSP90AA1,FGG,TUBB,TUBB4B,PRDX6,HP,S100A8,S100A9,HSPD1,AHSG,PPIA,HSPA8
GO:0043231	Intracellular membrane-bounded organelle	78	10761	0.13	0.00077	9606.ENSP00000217182,9606.ENSP00000233893,9606.ENSP00000241337,9606.ENSP00000245907,9606.ENSP00000247461,9606.ENSP00000251453,9606.ENSP00000262096,9606.ENSP00000262746,9606.ENSP00000264071,9606.ENSP00000266079,9606.ENSP00000270142,9606.ENSP00000278572,9606.ENSP00000283441,9606.ENSP00000295897,9606.ENSP00000296127,9606.ENSP00000296326,9606.ENSP00000297283,9606.ENSP00000299767,9606.ENSP00000300289,…	EEF1A2,HSPE1,GSTM2,C3,CANX,RPS16,ZDHHC2,PRDX1,TUBB4A,PRPF6,SOD1,RPS3,ZDHHC11,ALB,ZDHHC3,ZDHHC19,PGAM2,HSP90B1,PDIA3,TUBA1A,FASN,RPL13,ZDHHC24,RPL4,ZDHHC22,TUBB3,CALR,HSPA5,ZDHHC23,IDH2,EEF1G,HSP90AA1,FGG,TUBB,RPS7,RPL7,ZDHHC1,TUBB4B,RPS2,PRDX6,RPL21,ATP2A1,ZDHHC9,ATP6V1H,ZDHHC14,MSN,S100A8,S100A9,ZDHHC6,RPL7A,ZDHHC12,GLO1,ZDHHC15,RPL10A,ZDHHC18,TUBB2A,HADHA,ZDHHC21,ZDHHC20,HSPD1,ZDHHC16,CCT4,RPL3…
GO:0110165	Cellular anatomical entity	104	17788	0.04	0.0016	9606.ENSP00000216218,9606.ENSP00000217182,9606.ENSP00000221476,9606.ENSP00000228841,9606.ENSP00000233893,9606.ENSP00000241337,9606.ENSP00000245907,9606.ENSP00000247461,9606.ENSP00000248437,9606.ENSP00000251453,9606.ENSP00000255381,9606.ENSP00000256593,9606.ENSP00000259396,9606.ENSP00000262096,9606.ENSP00000262746,9606.ENSP00000264071,9606.ENSP00000265983,9606.ENSP00000266041,9606.ENSP00000266079,…	ST13,EEF1A2,CKM,MYL2,HSPE1,GSTM2,C3,CANX,TUBA4A,RPS16,MYH4,GSTM5,ORM1,ZDHHC2,PRDX1,TUBB4A,HPX,ITIH4,PRPF6,SOD1,HSD17B12,RPS3,ZDHHC11,ZDHHC5,ALB,ZDHHC3,ZDHHC19,PGAM2,HSP90B1,PDIA3,TUBA1A,FASN,MYL1,RPL13,ZDHHC24,RPL38,RPL4,GSTM1,NEFH,ZDHHC22,TUBB3,CALR,RPLP2,ENO3,HSPA5,EIF4A2,ZDHHC23,IDH2,EEF1G,HSP90AA1,FGG,TUBB,RPS7,RPL7,ZDHHC1,TUBB4B,RPS2,PRDX6,RPL21,HP,ATP2A1,ZDHHC9,ATP6V1H,ZDHHC14,MSN,SPTA1,S10…
GO:0005775	Vacuolar lumen	6	174	0.81	0.0114	9606.ENSP00000245907,9606.ENSP00000335153,9606.ENSP00000339001,9606.ENSP00000341289,9606.ENSP00000342026,9606.ENSP00000432083	C3,HSP90AA1,TUBB,TUBB4B,PRDX6,HSPA8
