# Supplementary material for: PRDX6: A protein bridging S-palmitoylation and diabetic neuropathy
Source: Front Endocrinol (Lausanne). 2022 Sep 2;13:992875. doi: 10.3389/fendo.2022.992875 (PMC9478578; doi:10.3389/fendo.2022.992875)
Supplement: Supplementary file 5 [file Table_4.xlsx]

## Sheet: Sheet1
#term ID	term description	observed gene count	background gene count	strength	false discovery rate	matching proteins in your network (IDs)	matching proteins in your network (labels)
GO:0006612	Protein targeting to membrane	41	165	1.67	1.15e-50	9606.ENSP00000251453,9606.ENSP00000262096,9606.ENSP00000278572,9606.ENSP00000283441,9606.ENSP00000296127,9606.ENSP00000296326,9606.ENSP00000307889,9606.ENSP00000309429,9606.ENSP00000309830,9606.ENSP00000311430,9606.ENSP00000318222,9606.ENSP00000322419,9606.ENSP00000324173,9606.ENSP00000330485,9606.ENSP00000339095,9606.ENSP00000339795,9606.ENSP00000340299,9606.ENSP00000341885,9606.ENSP00000346027,…	RPS16,ZDHHC2,RPS3,ZDHHC11,ZDHHC3,ZDHHC19,RPL13,ZDHHC24,RPL38,RPL4,ZDHHC22,RPLP2,HSPA5,ZDHHC23,RPS7,RPL7,ZDHHC1,RPS2,RPL21,ZDHHC9,ZDHHC14,ZDHHC6,RPL7A,ZDHHC12,ZDHHC15,RPL10A,ZDHHC18,ZDHHC21,ZDHHC20,RPL34,ZDHHC4,RPL31,RPL17,RPL32,RPL35A,RPL30,RPS13,ZDHHC11B,ZDHHC7,RPS19,RPS5
GO:0090150	Establishment of protein localization to membrane	42	267	1.47	6.36e-45	9606.ENSP00000251453,9606.ENSP00000262096,9606.ENSP00000278572,9606.ENSP00000283441,9606.ENSP00000296127,9606.ENSP00000296326,9606.ENSP00000307889,9606.ENSP00000309429,9606.ENSP00000309830,9606.ENSP00000311430,9606.ENSP00000318222,9606.ENSP00000322419,9606.ENSP00000324173,9606.ENSP00000330485,9606.ENSP00000335153,9606.ENSP00000339095,9606.ENSP00000339795,9606.ENSP00000340299,9606.ENSP00000341885,…	RPS16,ZDHHC2,RPS3,ZDHHC11,ZDHHC3,ZDHHC19,RPL13,ZDHHC24,RPL38,RPL4,ZDHHC22,RPLP2,HSPA5,ZDHHC23,HSP90AA1,RPS7,RPL7,ZDHHC1,RPS2,RPL21,ZDHHC9,ZDHHC14,ZDHHC6,RPL7A,ZDHHC12,ZDHHC15,RPL10A,ZDHHC18,ZDHHC21,ZDHHC20,RPL34,ZDHHC4,RPL31,RPL17,RPL32,RPL35A,RPL30,RPS13,ZDHHC11B,ZDHHC7,RPS19,RPS5
GO:0006605	Protein targeting	44	356	1.37	2.24e-43	9606.ENSP00000251453,9606.ENSP00000262096,9606.ENSP00000278572,9606.ENSP00000283441,9606.ENSP00000296127,9606.ENSP00000296326,9606.ENSP00000307889,9606.ENSP00000309429,9606.ENSP00000309830,9606.ENSP00000311430,9606.ENSP00000318222,9606.ENSP00000322419,9606.ENSP00000324173,9606.ENSP00000330485,9606.ENSP00000335153,9606.ENSP00000339095,9606.ENSP00000339795,9606.ENSP00000340299,9606.ENSP00000341885,…	RPS16,ZDHHC2,RPS3,ZDHHC11,ZDHHC3,ZDHHC19,RPL13,ZDHHC24,RPL38,RPL4,ZDHHC22,RPLP2,HSPA5,ZDHHC23,HSP90AA1,RPS7,RPL7,ZDHHC1,RPS2,RPL21,ZDHHC9,ZDHHC14,ZDHHC6,RPL7A,ZDHHC12,ZDHHC15,RPL10A,ZDHHC18,ZDHHC21,ZDHHC20,HSPD1,RPL34,ZDHHC4,RPL31,RPL17,RPL32,RPL35A,RPL30,HSPA8,RPS13,ZDHHC11B,ZDHHC7,RPS19,RPS5
GO:0018345	Protein palmitoylation	24	35	2.11	7.86e-37	9606.ENSP00000262096,9606.ENSP00000283441,9606.ENSP00000287169,9606.ENSP00000296127,9606.ENSP00000296326,9606.ENSP00000309429,9606.ENSP00000318222,9606.ENSP00000330485,9606.ENSP00000340299,9606.ENSP00000349689,9606.ENSP00000352821,9606.ENSP00000358413,9606.ENSP00000361748,9606.ENSP00000362465,9606.ENSP00000363257,9606.ENSP00000370303,9606.ENSP00000371905,9606.ENSP00000377357,9606.ENSP00000379934,…	ZDHHC2,ZDHHC11,ZDHHC5,ZDHHC3,ZDHHC19,ZDHHC24,ZDHHC22,ZDHHC23,ZDHHC1,ZDHHC9,ZDHHC14,ZDHHC6,ZDHHC12,ZDHHC15,ZDHHC18,ZDHHC21,ZDHHC20,ZDHHC16,ZDHHC4,ZDHHC8,ZDHHC13,ZDHHC17,ZDHHC11B,ZDHHC7
GO:1901566	Organonitrogen compound biosynthetic process	56	1346	0.89	1.81e-33	9606.ENSP00000217182,9606.ENSP00000221476,9606.ENSP00000241337,9606.ENSP00000251453,9606.ENSP00000256593,9606.ENSP00000262096,9606.ENSP00000278353,9606.ENSP00000278572,9606.ENSP00000283441,9606.ENSP00000287169,9606.ENSP00000296127,9606.ENSP00000296326,9606.ENSP00000304592,9606.ENSP00000307889,9606.ENSP00000309429,9606.ENSP00000309830,9606.ENSP00000311430,9606.ENSP00000311469,9606.ENSP00000318222,…	EEF1A2,CKM,GSTM2,RPS16,GSTM5,ZDHHC2,HSD17B12,RPS3,ZDHHC11,ZDHHC5,ZDHHC3,ZDHHC19,FASN,RPL13,ZDHHC24,RPL38,RPL4,GSTM1,ZDHHC22,RPLP2,EIF4A2,ZDHHC23,IDH2,EEF1G,RPS7,RPL7,ZDHHC1,RPS2,RPL21,ZDHHC9,ZDHHC14,SPTA1,ZDHHC6,RPL7A,ZDHHC12,ZDHHC15,RPL10A,ZDHHC18,ZDHHC21,ZDHHC20,ZDHHC16,RPL34,ZDHHC4,ZDHHC8,RPL31,RPL17,ZDHHC13,ZDHHC17,RPL32,RPL35A,RPL30,RPS13,ZDHHC11B,ZDHHC7,RPS19,RPS5
GO:0018198	Peptidyl-cysteine modification	22	39	2.03	2.62e-32	9606.ENSP00000262096,9606.ENSP00000283441,9606.ENSP00000296127,9606.ENSP00000296326,9606.ENSP00000309429,9606.ENSP00000318222,9606.ENSP00000330485,9606.ENSP00000340299,9606.ENSP00000349689,9606.ENSP00000352821,9606.ENSP00000357722,9606.ENSP00000357727,9606.ENSP00000358413,9606.ENSP00000361748,9606.ENSP00000362465,9606.ENSP00000363257,9606.ENSP00000370303,9606.ENSP00000371905,9606.ENSP00000379934,…	ZDHHC2,ZDHHC11,ZDHHC3,ZDHHC19,ZDHHC24,ZDHHC22,ZDHHC23,ZDHHC1,ZDHHC9,ZDHHC14,S100A8,S100A9,ZDHHC6,ZDHHC12,ZDHHC15,ZDHHC18,ZDHHC21,ZDHHC20,ZDHHC4,ZDHHC8,ZDHHC11B,ZDHHC7
GO:0051649	Establishment of localization in cell	67	2375	0.72	2.63e-32	9606.ENSP00000245907,9606.ENSP00000247461,9606.ENSP00000248437,9606.ENSP00000251453,9606.ENSP00000259396,9606.ENSP00000262096,9606.ENSP00000266041,9606.ENSP00000270142,9606.ENSP00000278572,9606.ENSP00000283441,9606.ENSP00000295897,9606.ENSP00000296127,9606.ENSP00000296326,9606.ENSP00000299767,9606.ENSP00000301071,9606.ENSP00000307889,9606.ENSP00000309429,9606.ENSP00000309830,9606.ENSP00000311430,…	C3,CANX,TUBA4A,RPS16,ORM1,ZDHHC2,ITIH4,SOD1,RPS3,ZDHHC11,ALB,ZDHHC3,ZDHHC19,HSP90B1,TUBA1A,RPL13,ZDHHC24,RPL38,RPL4,ZDHHC22,CALR,RPLP2,HSPA5,ZDHHC23,HSP90AA1,FGG,TUBB,RPS7,RPL7,ZDHHC1,TUBB4B,RPS2,PRDX6,RPL21,HP,ATP2A1,ZDHHC9,ZDHHC14,SPTA1,S100A8,S100A9,ZDHHC6,RPL7A,ZDHHC12,ZDHHC15,RPL10A,ZDHHC18,ZDHHC21,ZDHHC20,HSPD1,RPL34,ZDHHC4,RPL31,AHSG,RPL17,RPL32,RPL35A,PPIA,RPL30,HSPA8,RPS13,ZDHHC11B,SPTB,…
GO:0018230	peptidyl-L-cysteine S-palmitoylation	20	23	2.21	5.21e-32	9606.ENSP00000262096,9606.ENSP00000283441,9606.ENSP00000296127,9606.ENSP00000296326,9606.ENSP00000309429,9606.ENSP00000318222,9606.ENSP00000330485,9606.ENSP00000340299,9606.ENSP00000349689,9606.ENSP00000352821,9606.ENSP00000358413,9606.ENSP00000361748,9606.ENSP00000362465,9606.ENSP00000363257,9606.ENSP00000370303,9606.ENSP00000371905,9606.ENSP00000379934,9606.ENSP00000384716,9606.ENSP00000442373,…	ZDHHC2,ZDHHC11,ZDHHC3,ZDHHC19,ZDHHC24,ZDHHC22,ZDHHC23,ZDHHC1,ZDHHC9,ZDHHC14,ZDHHC6,ZDHHC12,ZDHHC15,ZDHHC18,ZDHHC21,ZDHHC20,ZDHHC4,ZDHHC8,ZDHHC11B,ZDHHC7
GO:0006886	Intracellular protein transport	46	999	0.94	3.62e-28	9606.ENSP00000251453,9606.ENSP00000262096,9606.ENSP00000278572,9606.ENSP00000283441,9606.ENSP00000296127,9606.ENSP00000296326,9606.ENSP00000299767,9606.ENSP00000307889,9606.ENSP00000309429,9606.ENSP00000309830,9606.ENSP00000311430,9606.ENSP00000318222,9606.ENSP00000320866,9606.ENSP00000322419,9606.ENSP00000324173,9606.ENSP00000330485,9606.ENSP00000335153,9606.ENSP00000339095,9606.ENSP00000339795,…	RPS16,ZDHHC2,RPS3,ZDHHC11,ZDHHC3,ZDHHC19,HSP90B1,RPL13,ZDHHC24,RPL38,RPL4,ZDHHC22,CALR,RPLP2,HSPA5,ZDHHC23,HSP90AA1,RPS7,RPL7,ZDHHC1,RPS2,RPL21,ZDHHC9,ZDHHC14,ZDHHC6,RPL7A,ZDHHC12,ZDHHC15,RPL10A,ZDHHC18,ZDHHC21,ZDHHC20,HSPD1,RPL34,ZDHHC4,RPL31,RPL17,RPL32,RPL35A,RPL30,HSPA8,RPS13,ZDHHC11B,ZDHHC7,RPS19,RPS5
GO:0046907	Intracellular transport	53	1520	0.82	7.98e-28	9606.ENSP00000251453,9606.ENSP00000262096,9606.ENSP00000270142,9606.ENSP00000278572,9606.ENSP00000283441,9606.ENSP00000296127,9606.ENSP00000296326,9606.ENSP00000299767,9606.ENSP00000301071,9606.ENSP00000307889,9606.ENSP00000309429,9606.ENSP00000309830,9606.ENSP00000311430,9606.ENSP00000318222,9606.ENSP00000320866,9606.ENSP00000322419,9606.ENSP00000324173,9606.ENSP00000330485,9606.ENSP00000335153,…	RPS16,ZDHHC2,SOD1,RPS3,ZDHHC11,ZDHHC3,ZDHHC19,HSP90B1,TUBA1A,RPL13,ZDHHC24,RPL38,RPL4,ZDHHC22,CALR,RPLP2,HSPA5,ZDHHC23,HSP90AA1,TUBB,RPS7,RPL7,ZDHHC1,RPS2,RPL21,ATP2A1,ZDHHC9,ZDHHC14,SPTA1,ZDHHC6,RPL7A,ZDHHC12,ZDHHC15,RPL10A,ZDHHC18,ZDHHC21,ZDHHC20,HSPD1,RPL34,ZDHHC4,RPL31,RPL17,RPL32,RPL35A,RPL30,HSPA8,RPS13,ZDHHC11B,SPTB,ZDHHC7,RPS19,RPS5,NEFL
GO:0051641	Cellular localization	68	2967	0.63	9.65e-28	9606.ENSP00000245907,9606.ENSP00000247461,9606.ENSP00000248437,9606.ENSP00000251453,9606.ENSP00000259396,9606.ENSP00000262096,9606.ENSP00000264071,9606.ENSP00000266041,9606.ENSP00000270142,9606.ENSP00000278572,9606.ENSP00000283441,9606.ENSP00000295897,9606.ENSP00000296127,9606.ENSP00000296326,9606.ENSP00000299767,9606.ENSP00000301071,9606.ENSP00000307889,9606.ENSP00000309429,9606.ENSP00000309830,…	C3,CANX,TUBA4A,RPS16,ORM1,ZDHHC2,TUBB4A,ITIH4,SOD1,RPS3,ZDHHC11,ALB,ZDHHC3,ZDHHC19,HSP90B1,TUBA1A,RPL13,ZDHHC24,RPL38,RPL4,ZDHHC22,CALR,RPLP2,HSPA5,ZDHHC23,HSP90AA1,FGG,TUBB,RPS7,RPL7,ZDHHC1,TUBB4B,RPS2,PRDX6,RPL21,HP,ATP2A1,ZDHHC9,ZDHHC14,SPTA1,S100A8,S100A9,ZDHHC6,RPL7A,ZDHHC12,ZDHHC15,RPL10A,ZDHHC18,ZDHHC21,ZDHHC20,HSPD1,RPL34,ZDHHC4,RPL31,AHSG,RPL17,RPL32,RPL35A,PPIA,RPL30,HSPA8,RPS13,ZDHHC11…
GO:0015031	Protein transport	50	1486	0.8	3.47e-25	9606.ENSP00000247461,9606.ENSP00000251453,9606.ENSP00000262096,9606.ENSP00000278572,9606.ENSP00000283441,9606.ENSP00000296127,9606.ENSP00000296326,9606.ENSP00000299767,9606.ENSP00000307889,9606.ENSP00000309429,9606.ENSP00000309830,9606.ENSP00000311430,9606.ENSP00000318222,9606.ENSP00000320866,9606.ENSP00000322419,9606.ENSP00000324173,9606.ENSP00000330485,9606.ENSP00000335153,9606.ENSP00000336829,…	CANX,RPS16,ZDHHC2,RPS3,ZDHHC11,ZDHHC3,ZDHHC19,HSP90B1,RPL13,ZDHHC24,RPL38,RPL4,ZDHHC22,CALR,RPLP2,HSPA5,ZDHHC23,HSP90AA1,FGG,RPS7,RPL7,ZDHHC1,RPS2,RPL21,ZDHHC9,ATP6V1H,ZDHHC14,ZDHHC6,RPL7A,ZDHHC12,ZDHHC15,RPL10A,ZDHHC18,ZDHHC21,ZDHHC20,HSPD1,RPL34,ZDHHC4,RPL31,RPL17,ZDHHC17,RPL32,RPL35A,RPL30,HSPA8,RPS13,ZDHHC11B,ZDHHC7,RPS19,RPS5
GO:0045047	Protein targeting to er	22	110	1.58	2.05e-24	9606.ENSP00000251453,9606.ENSP00000278572,9606.ENSP00000307889,9606.ENSP00000309830,9606.ENSP00000311430,9606.ENSP00000322419,9606.ENSP00000324173,9606.ENSP00000339095,9606.ENSP00000339795,9606.ENSP00000341885,9606.ENSP00000346027,9606.ENSP00000361076,9606.ENSP00000363018,9606.ENSP00000378163,9606.ENSP00000386717,9606.ENSP00000397798,9606.ENSP00000416429,9606.ENSP00000419117,9606.ENSP00000428085,…	RPS16,RPS3,RPL13,RPL38,RPL4,RPLP2,HSPA5,RPS7,RPL7,RPS2,RPL21,RPL7A,RPL10A,RPL34,RPL31,RPL17,RPL32,RPL35A,RPL30,RPS13,RPS19,RPS5
GO:0006614	SRP-dependent cotranslational protein targeting to membrane	21	96	1.61	5.3e-24	9606.ENSP00000251453,9606.ENSP00000278572,9606.ENSP00000307889,9606.ENSP00000309830,9606.ENSP00000311430,9606.ENSP00000322419,9606.ENSP00000339095,9606.ENSP00000339795,9606.ENSP00000341885,9606.ENSP00000346027,9606.ENSP00000361076,9606.ENSP00000363018,9606.ENSP00000378163,9606.ENSP00000386717,9606.ENSP00000397798,9606.ENSP00000416429,9606.ENSP00000419117,9606.ENSP00000428085,9606.ENSP00000435777,…	RPS16,RPS3,RPL13,RPL38,RPL4,RPLP2,RPS7,RPL7,RPS2,RPL21,RPL7A,RPL10A,RPL34,RPL31,RPL17,RPL32,RPL35A,RPL30,RPS13,RPS19,RPS5
GO:0034645	Cellular macromolecule biosynthetic process	50	1592	0.77	5.35e-24	9606.ENSP00000217182,9606.ENSP00000251453,9606.ENSP00000262096,9606.ENSP00000278572,9606.ENSP00000283441,9606.ENSP00000287169,9606.ENSP00000296127,9606.ENSP00000296326,9606.ENSP00000307889,9606.ENSP00000309429,9606.ENSP00000309830,9606.ENSP00000311430,9606.ENSP00000318222,9606.ENSP00000322419,9606.ENSP00000326381,9606.ENSP00000330485,9606.ENSP00000331901,9606.ENSP00000335153,9606.ENSP00000339095,…	EEF1A2,RPS16,ZDHHC2,RPS3,ZDHHC11,ZDHHC5,ZDHHC3,ZDHHC19,RPL13,ZDHHC24,RPL38,RPL4,ZDHHC22,RPLP2,EIF4A2,ZDHHC23,EEF1G,HSP90AA1,RPS7,RPL7,ZDHHC1,RPS2,RPL21,ZDHHC9,ZDHHC14,ZDHHC6,RPL7A,ZDHHC12,ZDHHC15,RPL10A,ZDHHC18,ZDHHC21,ZDHHC20,ZDHHC16,RPL34,ZDHHC4,ZDHHC8,RPL31,RPL17,ZDHHC13,ZDHHC17,RPL32,RPL35A,PPIA,RPL30,RPS13,ZDHHC11B,ZDHHC7,RPS19,RPS5
GO:1901564	Organonitrogen compound metabolic process	80	5244	0.46	1.84e-23	9606.ENSP00000217182,9606.ENSP00000221476,9606.ENSP00000241337,9606.ENSP00000245907,9606.ENSP00000251453,9606.ENSP00000256593,9606.ENSP00000262096,9606.ENSP00000265983,9606.ENSP00000266041,9606.ENSP00000270142,9606.ENSP00000278353,9606.ENSP00000278572,9606.ENSP00000283441,9606.ENSP00000287169,9606.ENSP00000295897,9606.ENSP00000296127,9606.ENSP00000296326,9606.ENSP00000297283,9606.ENSP00000299767,…	EEF1A2,CKM,GSTM2,C3,RPS16,GSTM5,ZDHHC2,HPX,ITIH4,SOD1,HSD17B12,RPS3,ZDHHC11,ZDHHC5,ALB,ZDHHC3,ZDHHC19,PGAM2,HSP90B1,PDIA3,FASN,RPL13,ZDHHC24,RPL38,RPL4,GSTM1,ZDHHC22,CALR,RPLP2,ENO3,HSPA5,EIF4A2,ZDHHC23,IDH2,EEF1G,HSP90AA1,FGG,RPS7,RPL7,ZDHHC1,RPS2,RPL21,HP,ZDHHC9,ZDHHC14,SPTA1,S100A8,S100A9,ZDHHC6,RPL7A,ZDHHC12,GLO1,ZDHHC15,RPL10A,ZDHHC18,ZDHHC21,ZDHHC20,HSPD1,ZDHHC16,RPL34,ZDHHC4,ZDHHC8,RPL31,A…
GO:0009058	Biosynthetic process	61	2788	0.61	8.55e-23	9606.ENSP00000217182,9606.ENSP00000221476,9606.ENSP00000241337,9606.ENSP00000251453,9606.ENSP00000256593,9606.ENSP00000262096,9606.ENSP00000270142,9606.ENSP00000278353,9606.ENSP00000278572,9606.ENSP00000283441,9606.ENSP00000287169,9606.ENSP00000296127,9606.ENSP00000296326,9606.ENSP00000297283,9606.ENSP00000304592,9606.ENSP00000307889,9606.ENSP00000309429,9606.ENSP00000309830,9606.ENSP00000311430,…	EEF1A2,CKM,GSTM2,RPS16,GSTM5,ZDHHC2,SOD1,HSD17B12,RPS3,ZDHHC11,ZDHHC5,ZDHHC3,ZDHHC19,PGAM2,FASN,RPL13,ZDHHC24,RPL38,RPL4,GSTM1,ZDHHC22,RPLP2,ENO3,EIF4A2,ZDHHC23,IDH2,EEF1G,HSP90AA1,RPS7,RPL7,ZDHHC1,RPS2,RPL21,ZDHHC9,ZDHHC14,SPTA1,ZDHHC6,RPL7A,ZDHHC12,ZDHHC15,RPL10A,ZDHHC18,ZDHHC21,ZDHHC20,ZDHHC16,RPL34,ZDHHC4,ZDHHC8,RPL31,RPL17,ZDHHC13,ZDHHC17,RPL32,RPL35A,PPIA,RPL30,RPS13,ZDHHC11B,ZDHHC7,RPS19,R…
GO:0019083	Viral transcription	21	115	1.54	1.17e-22	9606.ENSP00000251453,9606.ENSP00000278572,9606.ENSP00000307889,9606.ENSP00000309830,9606.ENSP00000311430,9606.ENSP00000322419,9606.ENSP00000339095,9606.ENSP00000339795,9606.ENSP00000341885,9606.ENSP00000346027,9606.ENSP00000361076,9606.ENSP00000363018,9606.ENSP00000378163,9606.ENSP00000386717,9606.ENSP00000397798,9606.ENSP00000416429,9606.ENSP00000419117,9606.ENSP00000428085,9606.ENSP00000435777,…	RPS16,RPS3,RPL13,RPL38,RPL4,RPLP2,RPS7,RPL7,RPS2,RPL21,RPL7A,RPL10A,RPL34,RPL31,RPL17,RPL32,RPL35A,RPL30,RPS13,RPS19,RPS5
GO:0006413	Translational initiation	22	141	1.47	1.61e-22	9606.ENSP00000251453,9606.ENSP00000278572,9606.ENSP00000307889,9606.ENSP00000309830,9606.ENSP00000311430,9606.ENSP00000322419,9606.ENSP00000326381,9606.ENSP00000339095,9606.ENSP00000339795,9606.ENSP00000341885,9606.ENSP00000346027,9606.ENSP00000361076,9606.ENSP00000363018,9606.ENSP00000378163,9606.ENSP00000386717,9606.ENSP00000397798,9606.ENSP00000416429,9606.ENSP00000419117,9606.ENSP00000428085,…	RPS16,RPS3,RPL13,RPL38,RPL4,RPLP2,EIF4A2,RPS7,RPL7,RPS2,RPL21,RPL7A,RPL10A,RPL34,RPL31,RPL17,RPL32,RPL35A,RPL30,RPS13,RPS19,RPS5
GO:0071705	Nitrogen compound transport	51	1823	0.72	1.73e-22	9606.ENSP00000247461,9606.ENSP00000251453,9606.ENSP00000262096,9606.ENSP00000265983,9606.ENSP00000278572,9606.ENSP00000283441,9606.ENSP00000296127,9606.ENSP00000296326,9606.ENSP00000299767,9606.ENSP00000307889,9606.ENSP00000309429,9606.ENSP00000309830,9606.ENSP00000311430,9606.ENSP00000318222,9606.ENSP00000320866,9606.ENSP00000322419,9606.ENSP00000324173,9606.ENSP00000330485,9606.ENSP00000335153,…	CANX,RPS16,ZDHHC2,HPX,RPS3,ZDHHC11,ZDHHC3,ZDHHC19,HSP90B1,RPL13,ZDHHC24,RPL38,RPL4,ZDHHC22,CALR,RPLP2,HSPA5,ZDHHC23,HSP90AA1,FGG,RPS7,RPL7,ZDHHC1,RPS2,RPL21,ZDHHC9,ATP6V1H,ZDHHC14,ZDHHC6,RPL7A,ZDHHC12,ZDHHC15,RPL10A,ZDHHC18,ZDHHC21,ZDHHC20,HSPD1,RPL34,ZDHHC4,RPL31,RPL17,ZDHHC17,RPL32,RPL35A,RPL30,HSPA8,RPS13,ZDHHC11B,ZDHHC7,RPS19,RPS5
GO:0000184	Nuclear-transcribed mrna catabolic process, nonsense-mediated decay	21	119	1.52	1.97e-22	9606.ENSP00000251453,9606.ENSP00000278572,9606.ENSP00000307889,9606.ENSP00000309830,9606.ENSP00000311430,9606.ENSP00000322419,9606.ENSP00000339095,9606.ENSP00000339795,9606.ENSP00000341885,9606.ENSP00000346027,9606.ENSP00000361076,9606.ENSP00000363018,9606.ENSP00000378163,9606.ENSP00000386717,9606.ENSP00000397798,9606.ENSP00000416429,9606.ENSP00000419117,9606.ENSP00000428085,9606.ENSP00000435777,…	RPS16,RPS3,RPL13,RPL38,RPL4,RPLP2,RPS7,RPL7,RPS2,RPL21,RPL7A,RPL10A,RPL34,RPL31,RPL17,RPL32,RPL35A,RPL30,RPS13,RPS19,RPS5
GO:1901576	Organic substance biosynthetic process	60	2734	0.62	2.1e-22	9606.ENSP00000217182,9606.ENSP00000221476,9606.ENSP00000241337,9606.ENSP00000251453,9606.ENSP00000256593,9606.ENSP00000262096,9606.ENSP00000278353,9606.ENSP00000278572,9606.ENSP00000283441,9606.ENSP00000287169,9606.ENSP00000296127,9606.ENSP00000296326,9606.ENSP00000297283,9606.ENSP00000304592,9606.ENSP00000307889,9606.ENSP00000309429,9606.ENSP00000309830,9606.ENSP00000311430,9606.ENSP00000311469,…	EEF1A2,CKM,GSTM2,RPS16,GSTM5,ZDHHC2,HSD17B12,RPS3,ZDHHC11,ZDHHC5,ZDHHC3,ZDHHC19,PGAM2,FASN,RPL13,ZDHHC24,RPL38,RPL4,GSTM1,ZDHHC22,RPLP2,ENO3,EIF4A2,ZDHHC23,IDH2,EEF1G,HSP90AA1,RPS7,RPL7,ZDHHC1,RPS2,RPL21,ZDHHC9,ZDHHC14,SPTA1,ZDHHC6,RPL7A,ZDHHC12,ZDHHC15,RPL10A,ZDHHC18,ZDHHC21,ZDHHC20,ZDHHC16,RPL34,ZDHHC4,ZDHHC8,RPL31,RPL17,ZDHHC13,ZDHHC17,RPL32,RPL35A,PPIA,RPL30,RPS13,ZDHHC11B,ZDHHC7,RPS19,RPS5
GO:0006810	Transport	72	4353	0.49	1.2e-21	9606.ENSP00000245907,9606.ENSP00000247461,9606.ENSP00000248437,9606.ENSP00000251453,9606.ENSP00000259396,9606.ENSP00000262096,9606.ENSP00000265983,9606.ENSP00000266041,9606.ENSP00000270142,9606.ENSP00000278572,9606.ENSP00000283441,9606.ENSP00000295897,9606.ENSP00000296127,9606.ENSP00000296326,9606.ENSP00000299767,9606.ENSP00000301071,9606.ENSP00000307889,9606.ENSP00000309429,9606.ENSP00000309830,…	C3,CANX,TUBA4A,RPS16,ORM1,ZDHHC2,HPX,ITIH4,SOD1,RPS3,ZDHHC11,ALB,ZDHHC3,ZDHHC19,HSP90B1,TUBA1A,RPL13,ZDHHC24,RPL38,RPL4,ZDHHC22,CALR,RPLP2,HSPA5,ZDHHC23,HSP90AA1,FGG,TUBB,RPS7,RPL7,ZDHHC1,TUBB4B,RPS2,PRDX6,RPL21,HP,ATP2A1,ZDHHC9,ATP6V1H,ZDHHC14,SPTA1,S100A8,S100A9,ZDHHC6,RPL7A,ZDHHC12,ZDHHC15,RPL10A,ZDHHC18,ZDHHC21,ZDHHC20,HSPD1,CCT4,RPL34,ZDHHC4,RPL31,AHSG,RPL17,ZDHHC13,ZDHHC17,RPL32,RPL35A,PPIA…
GO:0044249	Cellular biosynthetic process	58	2611	0.62	1.24e-21	9606.ENSP00000217182,9606.ENSP00000241337,9606.ENSP00000251453,9606.ENSP00000256593,9606.ENSP00000262096,9606.ENSP00000270142,9606.ENSP00000278353,9606.ENSP00000278572,9606.ENSP00000283441,9606.ENSP00000287169,9606.ENSP00000296127,9606.ENSP00000296326,9606.ENSP00000304592,9606.ENSP00000307889,9606.ENSP00000309429,9606.ENSP00000309830,9606.ENSP00000311430,9606.ENSP00000311469,9606.ENSP00000318222,…	EEF1A2,GSTM2,RPS16,GSTM5,ZDHHC2,SOD1,HSD17B12,RPS3,ZDHHC11,ZDHHC5,ZDHHC3,ZDHHC19,FASN,RPL13,ZDHHC24,RPL38,RPL4,GSTM1,ZDHHC22,RPLP2,EIF4A2,ZDHHC23,IDH2,EEF1G,HSP90AA1,RPS7,RPL7,ZDHHC1,RPS2,RPL21,ZDHHC9,ZDHHC14,SPTA1,ZDHHC6,RPL7A,ZDHHC12,ZDHHC15,RPL10A,ZDHHC18,ZDHHC21,ZDHHC20,ZDHHC16,RPL34,ZDHHC4,ZDHHC8,RPL31,RPL17,ZDHHC13,ZDHHC17,RPL32,RPL35A,PPIA,RPL30,RPS13,ZDHHC11B,ZDHHC7,RPS19,RPS5
GO:0071702	Organic substance transport	51	2173	0.64	3.37e-19	9606.ENSP00000247461,9606.ENSP00000251453,9606.ENSP00000262096,9606.ENSP00000265983,9606.ENSP00000278572,9606.ENSP00000283441,9606.ENSP00000296127,9606.ENSP00000296326,9606.ENSP00000299767,9606.ENSP00000307889,9606.ENSP00000309429,9606.ENSP00000309830,9606.ENSP00000311430,9606.ENSP00000318222,9606.ENSP00000320866,9606.ENSP00000322419,9606.ENSP00000324173,9606.ENSP00000330485,9606.ENSP00000335153,…	CANX,RPS16,ZDHHC2,HPX,RPS3,ZDHHC11,ZDHHC3,ZDHHC19,HSP90B1,RPL13,ZDHHC24,RPL38,RPL4,ZDHHC22,CALR,RPLP2,HSPA5,ZDHHC23,HSP90AA1,FGG,RPS7,RPL7,ZDHHC1,RPS2,RPL21,ZDHHC9,ATP6V1H,ZDHHC14,ZDHHC6,RPL7A,ZDHHC12,ZDHHC15,RPL10A,ZDHHC18,ZDHHC21,ZDHHC20,HSPD1,RPL34,ZDHHC4,RPL31,RPL17,ZDHHC17,RPL32,RPL35A,RPL30,HSPA8,RPS13,ZDHHC11B,ZDHHC7,RPS19,RPS5
GO:0006518	Peptide metabolic process	29	503	1.04	3.41e-19	9606.ENSP00000217182,9606.ENSP00000241337,9606.ENSP00000251453,9606.ENSP00000256593,9606.ENSP00000270142,9606.ENSP00000278572,9606.ENSP00000307889,9606.ENSP00000309830,9606.ENSP00000311430,9606.ENSP00000311469,9606.ENSP00000322419,9606.ENSP00000326381,9606.ENSP00000331901,9606.ENSP00000339095,9606.ENSP00000339795,9606.ENSP00000341885,9606.ENSP00000346027,9606.ENSP00000361076,9606.ENSP00000362463,…	EEF1A2,GSTM2,RPS16,GSTM5,SOD1,RPS3,RPL13,RPL38,RPL4,GSTM1,RPLP2,EIF4A2,EEF1G,RPS7,RPL7,RPS2,RPL21,RPL7A,GLO1,RPL10A,RPL34,RPL31,RPL17,RPL32,RPL35A,RPL30,RPS13,RPS19,RPS5
GO:0019538	Protein metabolic process	68	4251	0.48	6.34e-19	9606.ENSP00000217182,9606.ENSP00000245907,9606.ENSP00000251453,9606.ENSP00000262096,9606.ENSP00000265983,9606.ENSP00000278572,9606.ENSP00000283441,9606.ENSP00000287169,9606.ENSP00000295897,9606.ENSP00000296127,9606.ENSP00000296326,9606.ENSP00000299767,9606.ENSP00000300289,9606.ENSP00000307889,9606.ENSP00000309429,9606.ENSP00000309830,9606.ENSP00000311430,9606.ENSP00000318222,9606.ENSP00000320866,…	EEF1A2,C3,RPS16,ZDHHC2,HPX,RPS3,ZDHHC11,ZDHHC5,ALB,ZDHHC3,ZDHHC19,HSP90B1,PDIA3,RPL13,ZDHHC24,RPL38,RPL4,ZDHHC22,CALR,RPLP2,HSPA5,EIF4A2,ZDHHC23,EEF1G,HSP90AA1,FGG,RPS7,RPL7,ZDHHC1,RPS2,RPL21,HP,ZDHHC9,ZDHHC14,SPTA1,S100A8,S100A9,ZDHHC6,RPL7A,ZDHHC12,ZDHHC15,RPL10A,ZDHHC18,ZDHHC21,ZDHHC20,HSPD1,ZDHHC16,RPL34,ZDHHC4,ZDHHC8,RPL31,AHSG,RPL17,ZDHHC13,ZDHHC17,RPL32,RPL35A,PPIA,RPL30,HSPA8,CRYAB,RPS13,…
GO:0051179	Localization	76	5591	0.41	2.74e-18	9606.ENSP00000245907,9606.ENSP00000247461,9606.ENSP00000248437,9606.ENSP00000251453,9606.ENSP00000259396,9606.ENSP00000262096,9606.ENSP00000264071,9606.ENSP00000265983,9606.ENSP00000266041,9606.ENSP00000266079,9606.ENSP00000270142,9606.ENSP00000278572,9606.ENSP00000283441,9606.ENSP00000295897,9606.ENSP00000296127,9606.ENSP00000296326,9606.ENSP00000299767,9606.ENSP00000301071,9606.ENSP00000307889,…	C3,CANX,TUBA4A,RPS16,ORM1,ZDHHC2,TUBB4A,HPX,ITIH4,PRPF6,SOD1,RPS3,ZDHHC11,ALB,ZDHHC3,ZDHHC19,HSP90B1,TUBA1A,RPL13,ZDHHC24,RPL38,RPL4,ZDHHC22,CALR,RPLP2,HSPA5,ZDHHC23,HSP90AA1,FGG,TUBB,RPS7,RPL7,ZDHHC1,TUBB4B,RPS2,PRDX6,RPL21,HP,ATP2A1,ZDHHC9,ATP6V1H,ZDHHC14,MSN,SPTA1,S100A8,S100A9,ZDHHC6,RPL7A,ZDHHC12,ZDHHC15,RPL10A,ZDHHC18,TUBB2A,ZDHHC21,ZDHHC20,HSPD1,CCT4,RPL34,ZDHHC4,RPL31,AHSG,RPL17,ZDHHC13,Z…
GO:0033036	Macromolecule localization	52	2473	0.6	1.19e-17	9606.ENSP00000247461,9606.ENSP00000251453,9606.ENSP00000262096,9606.ENSP00000266079,9606.ENSP00000278572,9606.ENSP00000283441,9606.ENSP00000296127,9606.ENSP00000296326,9606.ENSP00000299767,9606.ENSP00000307889,9606.ENSP00000309429,9606.ENSP00000309830,9606.ENSP00000311430,9606.ENSP00000318222,9606.ENSP00000320866,9606.ENSP00000322419,9606.ENSP00000324173,9606.ENSP00000330485,9606.ENSP00000335153,…	CANX,RPS16,ZDHHC2,PRPF6,RPS3,ZDHHC11,ZDHHC3,ZDHHC19,HSP90B1,RPL13,ZDHHC24,RPL38,RPL4,ZDHHC22,CALR,RPLP2,HSPA5,ZDHHC23,HSP90AA1,FGG,RPS7,RPL7,ZDHHC1,RPS2,RPL21,ZDHHC9,ATP6V1H,ZDHHC14,ZDHHC6,RPL7A,ZDHHC12,ZDHHC15,RPL10A,ZDHHC18,ZDHHC21,ZDHHC20,HSPD1,CCT4,RPL34,ZDHHC4,RPL31,RPL17,ZDHHC17,RPL32,RPL35A,RPL30,HSPA8,RPS13,ZDHHC11B,ZDHHC7,RPS19,RPS5
GO:0006412	Translation	24	366	1.09	9.43e-17	9606.ENSP00000217182,9606.ENSP00000251453,9606.ENSP00000278572,9606.ENSP00000307889,9606.ENSP00000309830,9606.ENSP00000311430,9606.ENSP00000322419,9606.ENSP00000326381,9606.ENSP00000331901,9606.ENSP00000339095,9606.ENSP00000339795,9606.ENSP00000341885,9606.ENSP00000346027,9606.ENSP00000361076,9606.ENSP00000363018,9606.ENSP00000378163,9606.ENSP00000386717,9606.ENSP00000397798,9606.ENSP00000416429,…	EEF1A2,RPS16,RPS3,RPL13,RPL38,RPL4,RPLP2,EIF4A2,EEF1G,RPS7,RPL7,RPS2,RPL21,RPL7A,RPL10A,RPL34,RPL31,RPL17,RPL32,RPL35A,RPL30,RPS13,RPS19,RPS5
GO:0044267	Cellular protein metabolic process	61	3696	0.49	1.17e-16	9606.ENSP00000217182,9606.ENSP00000245907,9606.ENSP00000251453,9606.ENSP00000262096,9606.ENSP00000278572,9606.ENSP00000283441,9606.ENSP00000287169,9606.ENSP00000295897,9606.ENSP00000296127,9606.ENSP00000296326,9606.ENSP00000299767,9606.ENSP00000307889,9606.ENSP00000309429,9606.ENSP00000309830,9606.ENSP00000311430,9606.ENSP00000318222,9606.ENSP00000322419,9606.ENSP00000324173,9606.ENSP00000326381,…	EEF1A2,C3,RPS16,ZDHHC2,RPS3,ZDHHC11,ZDHHC5,ALB,ZDHHC3,ZDHHC19,HSP90B1,RPL13,ZDHHC24,RPL38,RPL4,ZDHHC22,RPLP2,HSPA5,EIF4A2,ZDHHC23,EEF1G,FGG,RPS7,RPL7,ZDHHC1,RPS2,RPL21,ZDHHC9,ZDHHC14,SPTA1,S100A8,S100A9,ZDHHC6,RPL7A,ZDHHC12,ZDHHC15,RPL10A,ZDHHC18,ZDHHC21,ZDHHC20,ZDHHC16,RPL34,ZDHHC4,ZDHHC8,RPL31,AHSG,RPL17,ZDHHC13,ZDHHC17,RPL32,RPL35A,PPIA,RPL30,CRYAB,RPS13,ZDHHC11B,SPTB,ZDHHC7,RPS19,RPS5,NEFL
GO:0006807	Nitrogen compound metabolic process	81	6852	0.35	1.49e-16	9606.ENSP00000217182,9606.ENSP00000221476,9606.ENSP00000241337,9606.ENSP00000245907,9606.ENSP00000251453,9606.ENSP00000256593,9606.ENSP00000262096,9606.ENSP00000265983,9606.ENSP00000266041,9606.ENSP00000266079,9606.ENSP00000270142,9606.ENSP00000278353,9606.ENSP00000278572,9606.ENSP00000283441,9606.ENSP00000287169,9606.ENSP00000295897,9606.ENSP00000296127,9606.ENSP00000296326,9606.ENSP00000297283,…	EEF1A2,CKM,GSTM2,C3,RPS16,GSTM5,ZDHHC2,HPX,ITIH4,PRPF6,SOD1,HSD17B12,RPS3,ZDHHC11,ZDHHC5,ALB,ZDHHC3,ZDHHC19,PGAM2,HSP90B1,PDIA3,FASN,RPL13,ZDHHC24,RPL38,RPL4,GSTM1,ZDHHC22,CALR,RPLP2,ENO3,HSPA5,EIF4A2,ZDHHC23,IDH2,EEF1G,HSP90AA1,FGG,RPS7,RPL7,ZDHHC1,RPS2,RPL21,HP,ZDHHC9,ZDHHC14,SPTA1,S100A8,S100A9,ZDHHC6,RPL7A,ZDHHC12,GLO1,ZDHHC15,RPL10A,ZDHHC18,ZDHHC21,ZDHHC20,HSPD1,ZDHHC16,RPL34,ZDHHC4,ZDHHC8,R…
GO:0043603	Cellular amide metabolic process	31	773	0.88	2e-16	9606.ENSP00000217182,9606.ENSP00000241337,9606.ENSP00000251453,9606.ENSP00000256593,9606.ENSP00000270142,9606.ENSP00000278353,9606.ENSP00000278572,9606.ENSP00000304592,9606.ENSP00000307889,9606.ENSP00000309830,9606.ENSP00000311430,9606.ENSP00000311469,9606.ENSP00000322419,9606.ENSP00000326381,9606.ENSP00000331901,9606.ENSP00000339095,9606.ENSP00000339795,9606.ENSP00000341885,9606.ENSP00000346027,…	EEF1A2,GSTM2,RPS16,GSTM5,SOD1,HSD17B12,RPS3,FASN,RPL13,RPL38,RPL4,GSTM1,RPLP2,EIF4A2,EEF1G,RPS7,RPL7,RPS2,RPL21,RPL7A,GLO1,RPL10A,RPL34,RPL31,RPL17,RPL32,RPL35A,RPL30,RPS13,RPS19,RPS5
GO:0072594	Establishment of protein localization to organelle	25	433	1.04	2.5e-16	9606.ENSP00000251453,9606.ENSP00000278572,9606.ENSP00000307889,9606.ENSP00000309830,9606.ENSP00000311430,9606.ENSP00000322419,9606.ENSP00000324173,9606.ENSP00000335153,9606.ENSP00000339095,9606.ENSP00000339795,9606.ENSP00000341885,9606.ENSP00000346027,9606.ENSP00000361076,9606.ENSP00000363018,9606.ENSP00000373620,9606.ENSP00000378163,9606.ENSP00000386717,9606.ENSP00000397798,9606.ENSP00000416429,…	RPS16,RPS3,RPL13,RPL38,RPL4,RPLP2,HSPA5,HSP90AA1,RPS7,RPL7,RPS2,RPL21,RPL7A,RPL10A,HSPD1,RPL34,RPL31,RPL17,RPL32,RPL35A,RPL30,HSPA8,RPS13,RPS19,RPS5
GO:0043604	Amide biosynthetic process	26	512	0.98	8.85e-16	9606.ENSP00000217182,9606.ENSP00000251453,9606.ENSP00000278353,9606.ENSP00000278572,9606.ENSP00000304592,9606.ENSP00000307889,9606.ENSP00000309830,9606.ENSP00000311430,9606.ENSP00000322419,9606.ENSP00000326381,9606.ENSP00000331901,9606.ENSP00000339095,9606.ENSP00000339795,9606.ENSP00000341885,9606.ENSP00000346027,9606.ENSP00000361076,9606.ENSP00000363018,9606.ENSP00000378163,9606.ENSP00000386717,…	EEF1A2,RPS16,HSD17B12,RPS3,FASN,RPL13,RPL38,RPL4,RPLP2,EIF4A2,EEF1G,RPS7,RPL7,RPS2,RPL21,RPL7A,RPL10A,RPL34,RPL31,RPL17,RPL32,RPL35A,RPL30,RPS13,RPS19,RPS5
GO:0016032	Viral process	30	776	0.86	2.04e-15	9606.ENSP00000247461,9606.ENSP00000251453,9606.ENSP00000265983,9606.ENSP00000278572,9606.ENSP00000307889,9606.ENSP00000309830,9606.ENSP00000311430,9606.ENSP00000322419,9606.ENSP00000326381,9606.ENSP00000335153,9606.ENSP00000339095,9606.ENSP00000339795,9606.ENSP00000341885,9606.ENSP00000346027,9606.ENSP00000352522,9606.ENSP00000353408,9606.ENSP00000361076,9606.ENSP00000363018,9606.ENSP00000373620,…	CANX,RPS16,HPX,RPS3,RPL13,RPL38,RPL4,RPLP2,EIF4A2,HSP90AA1,RPS7,RPL7,RPS2,RPL21,ATP6V1H,MSN,RPL7A,RPL10A,HSPD1,RPL34,RPL31,RPL17,RPL32,RPL35A,PPIA,RPL30,HSPA8,RPS13,RPS19,RPS5
GO:0071704	Organic substance metabolic process	83	7755	0.3	1.75e-14	9606.ENSP00000217182,9606.ENSP00000221476,9606.ENSP00000241337,9606.ENSP00000245907,9606.ENSP00000251453,9606.ENSP00000256593,9606.ENSP00000262096,9606.ENSP00000265983,9606.ENSP00000266041,9606.ENSP00000266079,9606.ENSP00000270142,9606.ENSP00000278353,9606.ENSP00000278572,9606.ENSP00000283441,9606.ENSP00000287169,9606.ENSP00000295897,9606.ENSP00000296127,9606.ENSP00000296326,9606.ENSP00000297283,…	EEF1A2,CKM,GSTM2,C3,RPS16,GSTM5,ZDHHC2,HPX,ITIH4,PRPF6,SOD1,HSD17B12,RPS3,ZDHHC11,ZDHHC5,ALB,ZDHHC3,ZDHHC19,PGAM2,HSP90B1,PDIA3,FASN,RPL13,ZDHHC24,RPL38,RPL4,GSTM1,ZDHHC22,CALR,RPLP2,ENO3,HSPA5,EIF4A2,ZDHHC23,IDH2,EEF1G,HSP90AA1,FGG,RPS7,RPL7,ZDHHC1,RPS2,PRDX6,RPL21,HP,ZDHHC9,ZDHHC14,SPTA1,S100A8,S100A9,ZDHHC6,RPL7A,ZDHHC12,GLO1,ZDHHC15,RPL10A,ZDHHC18,HADHA,ZDHHC21,ZDHHC20,HSPD1,ZDHHC16,RPL34,ZDH…
GO:0008152	Metabolic process	85	8298	0.28	5.45e-14	9606.ENSP00000217182,9606.ENSP00000221476,9606.ENSP00000241337,9606.ENSP00000245907,9606.ENSP00000251453,9606.ENSP00000255381,9606.ENSP00000256593,9606.ENSP00000262096,9606.ENSP00000262746,9606.ENSP00000265983,9606.ENSP00000266041,9606.ENSP00000266079,9606.ENSP00000270142,9606.ENSP00000278353,9606.ENSP00000278572,9606.ENSP00000283441,9606.ENSP00000287169,9606.ENSP00000295897,9606.ENSP00000296127,…	EEF1A2,CKM,GSTM2,C3,RPS16,MYH4,GSTM5,ZDHHC2,PRDX1,HPX,ITIH4,PRPF6,SOD1,HSD17B12,RPS3,ZDHHC11,ZDHHC5,ALB,ZDHHC3,ZDHHC19,PGAM2,HSP90B1,PDIA3,FASN,RPL13,ZDHHC24,RPL38,RPL4,GSTM1,ZDHHC22,CALR,RPLP2,ENO3,HSPA5,EIF4A2,ZDHHC23,IDH2,EEF1G,HSP90AA1,FGG,RPS7,RPL7,ZDHHC1,RPS2,PRDX6,RPL21,HP,ZDHHC9,ZDHHC14,SPTA1,S100A8,S100A9,ZDHHC6,RPL7A,ZDHHC12,GLO1,ZDHHC15,RPL10A,ZDHHC18,HADHA,ZDHHC21,ZDHHC20,HSPD1,ZDHHC1…
GO:0044237	Cellular metabolic process	81	7513	0.31	6.4e-14	9606.ENSP00000217182,9606.ENSP00000221476,9606.ENSP00000241337,9606.ENSP00000245907,9606.ENSP00000251453,9606.ENSP00000256593,9606.ENSP00000262096,9606.ENSP00000262746,9606.ENSP00000265983,9606.ENSP00000266041,9606.ENSP00000266079,9606.ENSP00000270142,9606.ENSP00000278353,9606.ENSP00000278572,9606.ENSP00000283441,9606.ENSP00000287169,9606.ENSP00000295897,9606.ENSP00000296127,9606.ENSP00000296326,…	EEF1A2,CKM,GSTM2,C3,RPS16,GSTM5,ZDHHC2,PRDX1,HPX,ITIH4,PRPF6,SOD1,HSD17B12,RPS3,ZDHHC11,ZDHHC5,ALB,ZDHHC3,ZDHHC19,PGAM2,HSP90B1,FASN,RPL13,ZDHHC24,RPL38,RPL4,GSTM1,ZDHHC22,RPLP2,ENO3,HSPA5,EIF4A2,ZDHHC23,IDH2,EEF1G,HSP90AA1,FGG,RPS7,RPL7,ZDHHC1,RPS2,PRDX6,RPL21,ZDHHC9,ZDHHC14,SPTA1,S100A8,S100A9,ZDHHC6,RPL7A,ZDHHC12,GLO1,ZDHHC15,RPL10A,ZDHHC18,HADHA,ZDHHC21,ZDHHC20,HSPD1,ZDHHC16,RPL34,ZDHHC4,ZDHH…
GO:0044238	Primary metabolic process	79	7332	0.31	3.67e-13	9606.ENSP00000217182,9606.ENSP00000241337,9606.ENSP00000245907,9606.ENSP00000251453,9606.ENSP00000262096,9606.ENSP00000265983,9606.ENSP00000266079,9606.ENSP00000278353,9606.ENSP00000278572,9606.ENSP00000283441,9606.ENSP00000287169,9606.ENSP00000295897,9606.ENSP00000296127,9606.ENSP00000296326,9606.ENSP00000297283,9606.ENSP00000299767,9606.ENSP00000300289,9606.ENSP00000304592,9606.ENSP00000307889,…	EEF1A2,GSTM2,C3,RPS16,ZDHHC2,HPX,PRPF6,HSD17B12,RPS3,ZDHHC11,ZDHHC5,ALB,ZDHHC3,ZDHHC19,PGAM2,HSP90B1,PDIA3,FASN,RPL13,ZDHHC24,RPL38,RPL4,GSTM1,ZDHHC22,CALR,RPLP2,ENO3,HSPA5,EIF4A2,ZDHHC23,IDH2,EEF1G,HSP90AA1,FGG,RPS7,RPL7,ZDHHC1,RPS2,PRDX6,RPL21,HP,ZDHHC9,ZDHHC14,SPTA1,S100A8,S100A9,ZDHHC6,RPL7A,ZDHHC12,GLO1,ZDHHC15,RPL10A,ZDHHC18,HADHA,ZDHHC21,ZDHHC20,HSPD1,ZDHHC16,RPL34,ZDHHC4,ZDHHC8,RPL31,AHSG…
GO:0033365	Protein localization to organelle	27	743	0.83	4.76e-13	9606.ENSP00000251453,9606.ENSP00000278572,9606.ENSP00000296127,9606.ENSP00000307889,9606.ENSP00000309830,9606.ENSP00000311430,9606.ENSP00000320866,9606.ENSP00000322419,9606.ENSP00000324173,9606.ENSP00000335153,9606.ENSP00000339095,9606.ENSP00000339795,9606.ENSP00000341885,9606.ENSP00000346027,9606.ENSP00000361076,9606.ENSP00000363018,9606.ENSP00000373620,9606.ENSP00000378163,9606.ENSP00000386717,…	RPS16,RPS3,ZDHHC3,RPL13,RPL38,RPL4,CALR,RPLP2,HSPA5,HSP90AA1,RPS7,RPL7,RPS2,RPL21,RPL7A,RPL10A,HSPD1,RPL34,RPL31,RPL17,RPL32,RPL35A,RPL30,HSPA8,RPS13,RPS19,RPS5
GO:0044260	Cellular macromolecule metabolic process	64	4976	0.38	2.08e-12	9606.ENSP00000217182,9606.ENSP00000245907,9606.ENSP00000251453,9606.ENSP00000262096,9606.ENSP00000265983,9606.ENSP00000278572,9606.ENSP00000283441,9606.ENSP00000287169,9606.ENSP00000295897,9606.ENSP00000296127,9606.ENSP00000296326,9606.ENSP00000299767,9606.ENSP00000307889,9606.ENSP00000309429,9606.ENSP00000309830,9606.ENSP00000311430,9606.ENSP00000318222,9606.ENSP00000322419,9606.ENSP00000324173,…	EEF1A2,C3,RPS16,ZDHHC2,HPX,RPS3,ZDHHC11,ZDHHC5,ALB,ZDHHC3,ZDHHC19,HSP90B1,RPL13,ZDHHC24,RPL38,RPL4,ZDHHC22,RPLP2,HSPA5,EIF4A2,ZDHHC23,EEF1G,HSP90AA1,FGG,RPS7,RPL7,ZDHHC1,RPS2,RPL21,ZDHHC9,ZDHHC14,SPTA1,S100A8,S100A9,ZDHHC6,RPL7A,ZDHHC12,ZDHHC15,RPL10A,ZDHHC18,ZDHHC21,ZDHHC20,HSPD1,ZDHHC16,RPL34,ZDHHC4,ZDHHC8,RPL31,AHSG,RPL17,ZDHHC13,ZDHHC17,RPL32,RPL35A,PPIA,RPL30,CRYAB,RPS13,ZDHHC11B,SPTB,ZDHHC7…
GO:0044419	Interspecies interaction between organisms	39	1899	0.59	7.14e-12	9606.ENSP00000216218,9606.ENSP00000245907,9606.ENSP00000247461,9606.ENSP00000251453,9606.ENSP00000262746,9606.ENSP00000265983,9606.ENSP00000278572,9606.ENSP00000307889,9606.ENSP00000309830,9606.ENSP00000311430,9606.ENSP00000322419,9606.ENSP00000326381,9606.ENSP00000331901,9606.ENSP00000335153,9606.ENSP00000339001,9606.ENSP00000339095,9606.ENSP00000339795,9606.ENSP00000341289,9606.ENSP00000341885,…	ST13,C3,CANX,RPS16,PRDX1,HPX,RPS3,RPL13,RPL38,RPL4,RPLP2,EIF4A2,EEF1G,HSP90AA1,TUBB,RPS7,RPL7,TUBB4B,RPS2,RPL21,HP,ATP6V1H,MSN,S100A8,S100A9,RPL7A,RPL10A,HSPD1,RPL34,RPL31,RPL17,RPL32,RPL35A,PPIA,RPL30,HSPA8,RPS13,RPS19,RPS5
GO:0043170	Macromolecule metabolic process	70	6137	0.33	1.25e-11	9606.ENSP00000217182,9606.ENSP00000245907,9606.ENSP00000251453,9606.ENSP00000262096,9606.ENSP00000265983,9606.ENSP00000266041,9606.ENSP00000266079,9606.ENSP00000278572,9606.ENSP00000283441,9606.ENSP00000287169,9606.ENSP00000295897,9606.ENSP00000296127,9606.ENSP00000296326,9606.ENSP00000299767,9606.ENSP00000300289,9606.ENSP00000307889,9606.ENSP00000309429,9606.ENSP00000309830,9606.ENSP00000311430,…	EEF1A2,C3,RPS16,ZDHHC2,HPX,ITIH4,PRPF6,RPS3,ZDHHC11,ZDHHC5,ALB,ZDHHC3,ZDHHC19,HSP90B1,PDIA3,RPL13,ZDHHC24,RPL38,RPL4,ZDHHC22,CALR,RPLP2,HSPA5,EIF4A2,ZDHHC23,EEF1G,HSP90AA1,FGG,RPS7,RPL7,ZDHHC1,RPS2,RPL21,HP,ZDHHC9,ZDHHC14,SPTA1,S100A8,S100A9,ZDHHC6,RPL7A,ZDHHC12,ZDHHC15,RPL10A,ZDHHC18,ZDHHC21,ZDHHC20,HSPD1,ZDHHC16,RPL34,ZDHHC4,ZDHHC8,RPL31,AHSG,RPL17,ZDHHC13,ZDHHC17,RPL32,RPL35A,PPIA,RPL30,HSPA8,…
GO:0009987	Cellular process	104	15024	0.11	2.25e-10	9606.ENSP00000216218,9606.ENSP00000217182,9606.ENSP00000221476,9606.ENSP00000228841,9606.ENSP00000233893,9606.ENSP00000241337,9606.ENSP00000245907,9606.ENSP00000247461,9606.ENSP00000248437,9606.ENSP00000251453,9606.ENSP00000255381,9606.ENSP00000256593,9606.ENSP00000259396,9606.ENSP00000262096,9606.ENSP00000262746,9606.ENSP00000264071,9606.ENSP00000265983,9606.ENSP00000266041,9606.ENSP00000266079,…	ST13,EEF1A2,CKM,MYL2,HSPE1,GSTM2,C3,CANX,TUBA4A,RPS16,MYH4,GSTM5,ORM1,ZDHHC2,PRDX1,TUBB4A,HPX,ITIH4,PRPF6,SOD1,HSD17B12,RPS3,ZDHHC11,ZDHHC5,ALB,ZDHHC3,ZDHHC19,PGAM2,HSP90B1,PDIA3,TUBA1A,FASN,MYL1,RPL13,ZDHHC24,RPL38,RPL4,GSTM1,NEFH,ZDHHC22,TUBB3,CALR,RPLP2,ENO3,HSPA5,EIF4A2,ZDHHC23,IDH2,EEF1G,HSP90AA1,FGG,TUBB,RPS7,RPL7,ZDHHC1,TUBB4B,RPS2,PRDX6,RPL21,HP,ATP2A1,ZDHHC9,ATP6V1H,ZDHHC14,MSN,SPTA1,S10…
GO:0016071	mRNA metabolic process	23	678	0.8	2.73e-10	9606.ENSP00000251453,9606.ENSP00000266079,9606.ENSP00000278572,9606.ENSP00000307889,9606.ENSP00000309830,9606.ENSP00000311430,9606.ENSP00000322419,9606.ENSP00000339095,9606.ENSP00000339795,9606.ENSP00000341885,9606.ENSP00000346027,9606.ENSP00000361076,9606.ENSP00000363018,9606.ENSP00000378163,9606.ENSP00000386717,9606.ENSP00000397798,9606.ENSP00000416429,9606.ENSP00000419117,9606.ENSP00000428085,…	RPS16,PRPF6,RPS3,RPL13,RPL38,RPL4,RPLP2,RPS7,RPL7,RPS2,RPL21,RPL7A,RPL10A,RPL34,RPL31,RPL17,RPL32,RPL35A,RPL30,HSPA8,RPS13,RPS19,RPS5
GO:0018193	Peptidyl-amino acid modification	23	867	0.7	3.26e-08	9606.ENSP00000262096,9606.ENSP00000283441,9606.ENSP00000296127,9606.ENSP00000296326,9606.ENSP00000309429,9606.ENSP00000318222,9606.ENSP00000330485,9606.ENSP00000340299,9606.ENSP00000349689,9606.ENSP00000352821,9606.ENSP00000357722,9606.ENSP00000357727,9606.ENSP00000358413,9606.ENSP00000361748,9606.ENSP00000362465,9606.ENSP00000363257,9606.ENSP00000370303,9606.ENSP00000371905,9606.ENSP00000379934,…	ZDHHC2,ZDHHC11,ZDHHC3,ZDHHC19,ZDHHC24,ZDHHC22,ZDHHC23,ZDHHC1,ZDHHC9,ZDHHC14,S100A8,S100A9,ZDHHC6,ZDHHC12,ZDHHC15,ZDHHC18,ZDHHC21,ZDHHC20,ZDHHC4,ZDHHC8,PPIA,ZDHHC11B,ZDHHC7
GO:0006457	Protein folding	13	213	1.06	3.54e-08	9606.ENSP00000216218,9606.ENSP00000233893,9606.ENSP00000247461,9606.ENSP00000299767,9606.ENSP00000300289,9606.ENSP00000320866,9606.ENSP00000324173,9606.ENSP00000335153,9606.ENSP00000373620,9606.ENSP00000377958,9606.ENSP00000419425,9606.ENSP00000432083,9606.ENSP00000433560	ST13,HSPE1,CANX,HSP90B1,PDIA3,CALR,HSPA5,HSP90AA1,HSPD1,CCT4,PPIA,HSPA8,CRYAB
GO:0044271	Cellular nitrogen compound biosynthetic process	30	1522	0.57	3.9e-08	9606.ENSP00000217182,9606.ENSP00000251453,9606.ENSP00000278353,9606.ENSP00000278572,9606.ENSP00000304592,9606.ENSP00000307889,9606.ENSP00000309830,9606.ENSP00000311430,9606.ENSP00000322419,9606.ENSP00000326381,9606.ENSP00000331897,9606.ENSP00000331901,9606.ENSP00000335153,9606.ENSP00000339095,9606.ENSP00000339795,9606.ENSP00000341885,9606.ENSP00000346027,9606.ENSP00000357129,9606.ENSP00000361076,…	EEF1A2,RPS16,HSD17B12,RPS3,FASN,RPL13,RPL38,RPL4,RPLP2,EIF4A2,IDH2,EEF1G,HSP90AA1,RPS7,RPL7,RPS2,RPL21,SPTA1,RPL7A,RPL10A,RPL34,RPL31,RPL17,RPL32,RPL35A,PPIA,RPL30,RPS13,RPS19,RPS5
GO:0009057	Macromolecule catabolic process	25	1058	0.65	4.7e-08	9606.ENSP00000251453,9606.ENSP00000278572,9606.ENSP00000299767,9606.ENSP00000307889,9606.ENSP00000309830,9606.ENSP00000311430,9606.ENSP00000322419,9606.ENSP00000324173,9606.ENSP00000335153,9606.ENSP00000339095,9606.ENSP00000339795,9606.ENSP00000341885,9606.ENSP00000346027,9606.ENSP00000361076,9606.ENSP00000363018,9606.ENSP00000378163,9606.ENSP00000386717,9606.ENSP00000397798,9606.ENSP00000416429,…	RPS16,RPS3,HSP90B1,RPL13,RPL38,RPL4,RPLP2,HSPA5,HSP90AA1,RPS7,RPL7,RPS2,RPL21,RPL7A,RPL10A,RPL34,RPL31,RPL17,RPL32,RPL35A,RPL30,HSPA8,RPS13,RPS19,RPS5
GO:0044248	Cellular catabolic process	32	1758	0.53	5.78e-08	9606.ENSP00000241337,9606.ENSP00000251453,9606.ENSP00000262746,9606.ENSP00000278572,9606.ENSP00000299767,9606.ENSP00000307889,9606.ENSP00000309830,9606.ENSP00000311430,9606.ENSP00000311469,9606.ENSP00000322419,9606.ENSP00000324173,9606.ENSP00000335153,9606.ENSP00000339095,9606.ENSP00000339795,9606.ENSP00000341885,9606.ENSP00000342026,9606.ENSP00000346027,9606.ENSP00000357722,9606.ENSP00000357727,…	GSTM2,RPS16,PRDX1,RPS3,HSP90B1,RPL13,RPL38,RPL4,GSTM1,RPLP2,HSPA5,HSP90AA1,RPS7,RPL7,RPS2,PRDX6,RPL21,S100A8,S100A9,RPL7A,RPL10A,HADHA,RPL34,RPL31,RPL17,RPL32,RPL35A,RPL30,HSPA8,RPS13,RPS19,RPS5
GO:0044265	Cellular macromolecule catabolic process	23	917	0.67	8.87e-08	9606.ENSP00000251453,9606.ENSP00000278572,9606.ENSP00000299767,9606.ENSP00000307889,9606.ENSP00000309830,9606.ENSP00000311430,9606.ENSP00000322419,9606.ENSP00000324173,9606.ENSP00000339095,9606.ENSP00000339795,9606.ENSP00000341885,9606.ENSP00000346027,9606.ENSP00000361076,9606.ENSP00000363018,9606.ENSP00000378163,9606.ENSP00000386717,9606.ENSP00000397798,9606.ENSP00000416429,9606.ENSP00000419117,…	RPS16,RPS3,HSP90B1,RPL13,RPL38,RPL4,RPLP2,HSPA5,RPS7,RPL7,RPS2,RPL21,RPL7A,RPL10A,RPL34,RPL31,RPL17,RPL32,RPL35A,RPL30,RPS13,RPS19,RPS5
GO:0009056	Catabolic process	34	2042	0.5	1.33e-07	9606.ENSP00000241337,9606.ENSP00000251453,9606.ENSP00000262746,9606.ENSP00000278572,9606.ENSP00000297283,9606.ENSP00000299767,9606.ENSP00000307889,9606.ENSP00000309830,9606.ENSP00000311430,9606.ENSP00000311469,9606.ENSP00000322419,9606.ENSP00000324105,9606.ENSP00000324173,9606.ENSP00000335153,9606.ENSP00000339095,9606.ENSP00000339795,9606.ENSP00000341885,9606.ENSP00000342026,9606.ENSP00000346027,…	GSTM2,RPS16,PRDX1,RPS3,PGAM2,HSP90B1,RPL13,RPL38,RPL4,GSTM1,RPLP2,ENO3,HSPA5,HSP90AA1,RPS7,RPL7,RPS2,PRDX6,RPL21,S100A8,S100A9,RPL7A,RPL10A,HADHA,RPL34,RPL31,RPL17,RPL32,RPL35A,RPL30,HSPA8,RPS13,RPS19,RPS5
GO:0002181	Cytoplasmic translation	8	72	1.32	1.54e-06	9606.ENSP00000309830,9606.ENSP00000326381,9606.ENSP00000363018,9606.ENSP00000386717,9606.ENSP00000397798,9606.ENSP00000416429,9606.ENSP00000419117,9606.ENSP00000428085	RPL38,EIF4A2,RPL10A,RPL31,RPL17,RPL32,RPL35A,RPL30
GO:0034975	Protein folding in endoplasmic reticulum	5	10	1.97	1.67e-06	9606.ENSP00000247461,9606.ENSP00000299767,9606.ENSP00000300289,9606.ENSP00000320866,9606.ENSP00000324173	CANX,HSP90B1,PDIA3,CALR,HSPA5
GO:1901575	Organic substance catabolic process	29	1750	0.49	3.76e-06	9606.ENSP00000251453,9606.ENSP00000278572,9606.ENSP00000297283,9606.ENSP00000299767,9606.ENSP00000307889,9606.ENSP00000309830,9606.ENSP00000311430,9606.ENSP00000322419,9606.ENSP00000324105,9606.ENSP00000324173,9606.ENSP00000335153,9606.ENSP00000339095,9606.ENSP00000339795,9606.ENSP00000341885,9606.ENSP00000342026,9606.ENSP00000346027,9606.ENSP00000361076,9606.ENSP00000363018,9606.ENSP00000370023,…	RPS16,RPS3,PGAM2,HSP90B1,RPL13,RPL38,RPL4,RPLP2,ENO3,HSPA5,HSP90AA1,RPS7,RPL7,RPS2,PRDX6,RPL21,RPL7A,RPL10A,HADHA,RPL34,RPL31,RPL17,RPL32,RPL35A,RPL30,HSPA8,RPS13,RPS19,RPS5
GO:0010467	Gene expression	31	2056	0.45	9.07e-06	9606.ENSP00000217182,9606.ENSP00000251453,9606.ENSP00000266079,9606.ENSP00000278572,9606.ENSP00000307889,9606.ENSP00000309830,9606.ENSP00000311430,9606.ENSP00000320866,9606.ENSP00000322419,9606.ENSP00000326381,9606.ENSP00000331901,9606.ENSP00000336829,9606.ENSP00000339095,9606.ENSP00000339795,9606.ENSP00000341885,9606.ENSP00000346027,9606.ENSP00000357722,9606.ENSP00000357727,9606.ENSP00000361076,…	EEF1A2,RPS16,PRPF6,RPS3,RPL13,RPL38,RPL4,CALR,RPLP2,EIF4A2,EEF1G,FGG,RPS7,RPL7,RPS2,RPL21,S100A8,S100A9,RPL7A,RPL10A,HSPD1,RPL34,RPL31,RPL17,RPL32,RPL35A,RPL30,HSPA8,RPS13,RPS19,RPS5
GO:1990748	Cellular detoxification	8	101	1.17	1.7e-05	9606.ENSP00000241337,9606.ENSP00000262746,9606.ENSP00000270142,9606.ENSP00000295897,9606.ENSP00000311469,9606.ENSP00000342026,9606.ENSP00000348170,9606.ENSP00000357727	GSTM2,PRDX1,SOD1,ALB,GSTM1,PRDX6,HP,S100A9
GO:0034641	Cellular nitrogen compound metabolic process	40	3282	0.36	1.79e-05	9606.ENSP00000217182,9606.ENSP00000241337,9606.ENSP00000251453,9606.ENSP00000256593,9606.ENSP00000266079,9606.ENSP00000270142,9606.ENSP00000278353,9606.ENSP00000278572,9606.ENSP00000297283,9606.ENSP00000304592,9606.ENSP00000307889,9606.ENSP00000309830,9606.ENSP00000311430,9606.ENSP00000311469,9606.ENSP00000322419,9606.ENSP00000324105,9606.ENSP00000326381,9606.ENSP00000331897,9606.ENSP00000331901,…	EEF1A2,GSTM2,RPS16,GSTM5,PRPF6,SOD1,HSD17B12,RPS3,PGAM2,FASN,RPL13,RPL38,RPL4,GSTM1,RPLP2,ENO3,EIF4A2,IDH2,EEF1G,HSP90AA1,RPS7,RPL7,RPS2,RPL21,SPTA1,RPL7A,GLO1,RPL10A,HSPD1,RPL34,RPL31,RPL17,RPL32,RPL35A,PPIA,RPL30,HSPA8,RPS13,RPS19,RPS5
GO:0045055	Regulated exocytosis	17	697	0.66	2.86e-05	9606.ENSP00000245907,9606.ENSP00000248437,9606.ENSP00000259396,9606.ENSP00000266041,9606.ENSP00000270142,9606.ENSP00000295897,9606.ENSP00000335153,9606.ENSP00000336829,9606.ENSP00000339001,9606.ENSP00000341289,9606.ENSP00000342026,9606.ENSP00000348170,9606.ENSP00000357722,9606.ENSP00000357727,9606.ENSP00000393887,9606.ENSP00000419425,9606.ENSP00000432083	C3,TUBA4A,ORM1,ITIH4,SOD1,ALB,HSP90AA1,FGG,TUBB,TUBB4B,PRDX6,HP,S100A8,S100A9,AHSG,PPIA,HSPA8
GO:0050789	Regulation of biological process	85	11475	0.14	6.8e-05	9606.ENSP00000216218,9606.ENSP00000217182,9606.ENSP00000228841,9606.ENSP00000233893,9606.ENSP00000241337,9606.ENSP00000245907,9606.ENSP00000247461,9606.ENSP00000248437,9606.ENSP00000251453,9606.ENSP00000259396,9606.ENSP00000262096,9606.ENSP00000262746,9606.ENSP00000264071,9606.ENSP00000265983,9606.ENSP00000266041,9606.ENSP00000266079,9606.ENSP00000270142,9606.ENSP00000278353,9606.ENSP00000278572,…	ST13,EEF1A2,MYL2,HSPE1,GSTM2,C3,CANX,TUBA4A,RPS16,ORM1,ZDHHC2,PRDX1,TUBB4A,HPX,ITIH4,PRPF6,SOD1,HSD17B12,RPS3,ZDHHC11,ZDHHC5,ALB,ZDHHC3,ZDHHC19,PGAM2,HSP90B1,PDIA3,TUBA1A,FASN,RPL13,RPL38,RPL4,NEFH,TUBB3,CALR,RPLP2,ENO3,HSPA5,EIF4A2,IDH2,EEF1G,HSP90AA1,FGG,TUBB,RPS7,RPL7,ZDHHC1,TUBB4B,RPS2,PRDX6,RPL21,HP,ATP2A1,ATP6V1H,MSN,SPTA1,S100A8,S100A9,ZDHHC6,RPL7A,GLO1,ZDHHC15,RPL10A,ZDHHC21,HSPD1,CCT4,RP…
GO:0051651	Maintenance of location in cell	7	91	1.16	0.00012	9606.ENSP00000295897,9606.ENSP00000299767,9606.ENSP00000320866,9606.ENSP00000324173,9606.ENSP00000349595,9606.ENSP00000357722,9606.ENSP00000357727	ALB,HSP90B1,CALR,HSPA5,ATP2A1,S100A8,S100A9
GO:0006725	Cellular aromatic compound metabolic process	35	2882	0.36	0.00016	9606.ENSP00000241337,9606.ENSP00000251453,9606.ENSP00000265983,9606.ENSP00000266079,9606.ENSP00000278353,9606.ENSP00000278572,9606.ENSP00000297283,9606.ENSP00000304592,9606.ENSP00000307889,9606.ENSP00000309830,9606.ENSP00000311430,9606.ENSP00000311469,9606.ENSP00000322419,9606.ENSP00000324105,9606.ENSP00000331897,9606.ENSP00000335153,9606.ENSP00000339095,9606.ENSP00000339795,9606.ENSP00000341885,…	GSTM2,RPS16,HPX,PRPF6,HSD17B12,RPS3,PGAM2,FASN,RPL13,RPL38,RPL4,GSTM1,RPLP2,ENO3,IDH2,HSP90AA1,RPS7,RPL7,RPS2,RPL21,SPTA1,RPL7A,RPL10A,HSPD1,RPL34,RPL31,RPL17,RPL32,RPL35A,PPIA,RPL30,HSPA8,RPS13,RPS19,RPS5
GO:0006464	Cellular protein modification process	36	3063	0.34	0.00023	9606.ENSP00000245907,9606.ENSP00000262096,9606.ENSP00000283441,9606.ENSP00000287169,9606.ENSP00000295897,9606.ENSP00000296127,9606.ENSP00000296326,9606.ENSP00000299767,9606.ENSP00000309429,9606.ENSP00000318222,9606.ENSP00000330485,9606.ENSP00000336829,9606.ENSP00000340299,9606.ENSP00000349689,9606.ENSP00000352821,9606.ENSP00000357129,9606.ENSP00000357722,9606.ENSP00000357727,9606.ENSP00000358413,…	C3,ZDHHC2,ZDHHC11,ZDHHC5,ALB,ZDHHC3,ZDHHC19,HSP90B1,ZDHHC24,ZDHHC22,ZDHHC23,FGG,ZDHHC1,ZDHHC9,ZDHHC14,SPTA1,S100A8,S100A9,ZDHHC6,ZDHHC12,ZDHHC15,ZDHHC18,ZDHHC21,ZDHHC20,ZDHHC16,ZDHHC4,ZDHHC8,AHSG,ZDHHC13,ZDHHC17,PPIA,CRYAB,ZDHHC11B,SPTB,ZDHHC7,NEFL
GO:0006458	De novo protein folding	5	38	1.39	0.0004	9606.ENSP00000216218,9606.ENSP00000233893,9606.ENSP00000324173,9606.ENSP00000373620,9606.ENSP00000432083	ST13,HSPE1,HSPA5,HSPD1,HSPA8
GO:0022613	Ribonucleoprotein complex biogenesis	12	423	0.73	0.00042	9606.ENSP00000251453,9606.ENSP00000266079,9606.ENSP00000309830,9606.ENSP00000335153,9606.ENSP00000339095,9606.ENSP00000339795,9606.ENSP00000341885,9606.ENSP00000361076,9606.ENSP00000363018,9606.ENSP00000419117,9606.ENSP00000470972,9606.ENSP00000472985	RPS16,PRPF6,RPL38,HSP90AA1,RPS7,RPL7,RPS2,RPL7A,RPL10A,RPL35A,RPS19,RPS5
GO:0006986	Response to unfolded protein	8	166	0.96	0.00051	9606.ENSP00000233893,9606.ENSP00000247461,9606.ENSP00000299767,9606.ENSP00000320866,9606.ENSP00000324173,9606.ENSP00000335153,9606.ENSP00000373620,9606.ENSP00000432083	HSPE1,CANX,HSP90B1,CALR,HSPA5,HSP90AA1,HSPD1,HSPA8
GO:0032940	Secretion by cell	18	979	0.54	0.00057	9606.ENSP00000245907,9606.ENSP00000247461,9606.ENSP00000248437,9606.ENSP00000259396,9606.ENSP00000266041,9606.ENSP00000270142,9606.ENSP00000295897,9606.ENSP00000335153,9606.ENSP00000336829,9606.ENSP00000339001,9606.ENSP00000341289,9606.ENSP00000342026,9606.ENSP00000348170,9606.ENSP00000357722,9606.ENSP00000357727,9606.ENSP00000393887,9606.ENSP00000419425,9606.ENSP00000432083	C3,CANX,TUBA4A,ORM1,ITIH4,SOD1,ALB,HSP90AA1,FGG,TUBB,TUBB4B,PRDX6,HP,S100A8,S100A9,AHSG,PPIA,HSPA8
GO:0042254	Ribosome biogenesis	10	292	0.81	0.00058	9606.ENSP00000251453,9606.ENSP00000309830,9606.ENSP00000339095,9606.ENSP00000339795,9606.ENSP00000341885,9606.ENSP00000361076,9606.ENSP00000363018,9606.ENSP00000419117,9606.ENSP00000470972,9606.ENSP00000472985	RPS16,RPL38,RPS7,RPL7,RPS2,RPL7A,RPL10A,RPL35A,RPS19,RPS5
GO:0065007	Biological regulation	86	12171	0.12	0.0006	9606.ENSP00000216218,9606.ENSP00000217182,9606.ENSP00000228841,9606.ENSP00000233893,9606.ENSP00000241337,9606.ENSP00000245907,9606.ENSP00000247461,9606.ENSP00000248437,9606.ENSP00000251453,9606.ENSP00000259396,9606.ENSP00000262096,9606.ENSP00000262746,9606.ENSP00000264071,9606.ENSP00000265983,9606.ENSP00000266041,9606.ENSP00000266079,9606.ENSP00000270142,9606.ENSP00000278353,9606.ENSP00000278572,…	ST13,EEF1A2,MYL2,HSPE1,GSTM2,C3,CANX,TUBA4A,RPS16,ORM1,ZDHHC2,PRDX1,TUBB4A,HPX,ITIH4,PRPF6,SOD1,HSD17B12,RPS3,ZDHHC11,ZDHHC5,ALB,ZDHHC3,ZDHHC19,PGAM2,HSP90B1,PDIA3,TUBA1A,FASN,RPL13,RPL38,RPL4,NEFH,TUBB3,CALR,RPLP2,ENO3,HSPA5,EIF4A2,IDH2,EEF1G,HSP90AA1,FGG,TUBB,RPS7,RPL7,ZDHHC1,TUBB4B,RPS2,PRDX6,RPL21,HP,ATP2A1,ATP6V1H,MSN,SPTA1,S100A8,S100A9,ZDHHC6,RPL7A,GLO1,ZDHHC15,RPL10A,TPM2,ZDHHC21,HSPD1,CC…
GO:0042026	Protein refolding	4	18	1.62	0.00062	9606.ENSP00000324173,9606.ENSP00000335153,9606.ENSP00000373620,9606.ENSP00000432083	HSPA5,HSP90AA1,HSPD1,HSPA8
GO:0010035	Response to inorganic substance	13	538	0.66	0.00083	9606.ENSP00000217182,9606.ENSP00000262746,9606.ENSP00000270142,9606.ENSP00000278572,9606.ENSP00000297283,9606.ENSP00000320866,9606.ENSP00000324173,9606.ENSP00000336829,9606.ENSP00000348170,9606.ENSP00000357722,9606.ENSP00000373620,9606.ENSP00000433560,9606.ENSP00000482169	EEF1A2,PRDX1,SOD1,RPS3,PGAM2,CALR,HSPA5,FGG,HP,S100A8,HSPD1,CRYAB,NEFL
GO:0046483	Heterocycle metabolic process	33	2840	0.34	0.00089	9606.ENSP00000251453,9606.ENSP00000265983,9606.ENSP00000266079,9606.ENSP00000278353,9606.ENSP00000278572,9606.ENSP00000297283,9606.ENSP00000304592,9606.ENSP00000307889,9606.ENSP00000309830,9606.ENSP00000311430,9606.ENSP00000322419,9606.ENSP00000324105,9606.ENSP00000331897,9606.ENSP00000335153,9606.ENSP00000339095,9606.ENSP00000339795,9606.ENSP00000341885,9606.ENSP00000346027,9606.ENSP00000357129,…	RPS16,HPX,PRPF6,HSD17B12,RPS3,PGAM2,FASN,RPL13,RPL38,RPL4,RPLP2,ENO3,IDH2,HSP90AA1,RPS7,RPL7,RPS2,RPL21,SPTA1,RPL7A,RPL10A,HSPD1,RPL34,RPL31,RPL17,RPL32,RPL35A,PPIA,RPL30,HSPA8,RPS13,RPS19,RPS5
GO:1901360	Organic cyclic compound metabolic process	35	3118	0.32	0.00089	9606.ENSP00000241337,9606.ENSP00000251453,9606.ENSP00000265983,9606.ENSP00000266079,9606.ENSP00000278353,9606.ENSP00000278572,9606.ENSP00000297283,9606.ENSP00000304592,9606.ENSP00000307889,9606.ENSP00000309830,9606.ENSP00000311430,9606.ENSP00000311469,9606.ENSP00000322419,9606.ENSP00000324105,9606.ENSP00000331897,9606.ENSP00000335153,9606.ENSP00000339095,9606.ENSP00000339795,9606.ENSP00000341885,…	GSTM2,RPS16,HPX,PRPF6,HSD17B12,RPS3,PGAM2,FASN,RPL13,RPL38,RPL4,GSTM1,RPLP2,ENO3,IDH2,HSP90AA1,RPS7,RPL7,RPS2,RPL21,SPTA1,RPL7A,RPL10A,HSPD1,RPL34,RPL31,RPL17,RPL32,RPL35A,PPIA,RPL30,HSPA8,RPS13,RPS19,RPS5
GO:0002576	Platelet degranulation	7	129	1.01	0.00094	9606.ENSP00000248437,9606.ENSP00000259396,9606.ENSP00000266041,9606.ENSP00000270142,9606.ENSP00000295897,9606.ENSP00000336829,9606.ENSP00000393887	TUBA4A,ORM1,ITIH4,SOD1,ALB,FGG,AHSG
GO:0007010	Cytoskeleton organization	19	1126	0.5	0.00094	9606.ENSP00000228841,9606.ENSP00000248437,9606.ENSP00000264071,9606.ENSP00000270142,9606.ENSP00000278572,9606.ENSP00000299767,9606.ENSP00000301071,9606.ENSP00000311997,9606.ENSP00000320295,9606.ENSP00000320866,9606.ENSP00000339001,9606.ENSP00000341289,9606.ENSP00000353408,9606.ENSP00000357129,9606.ENSP00000367542,9606.ENSP00000369703,9606.ENSP00000433560,9606.ENSP00000451752,9606.ENSP00000482169	MYL2,TUBA4A,TUBB4A,SOD1,RPS3,HSP90B1,TUBA1A,NEFH,TUBB3,CALR,TUBB,TUBB4B,MSN,SPTA1,TPM2,TUBB2A,CRYAB,SPTB,NEFL
GO:0002443	Leukocyte mediated immunity	14	641	0.61	0.001	9606.ENSP00000245907,9606.ENSP00000259396,9606.ENSP00000262746,9606.ENSP00000335153,9606.ENSP00000339001,9606.ENSP00000341289,9606.ENSP00000342026,9606.ENSP00000348170,9606.ENSP00000357722,9606.ENSP00000357727,9606.ENSP00000373620,9606.ENSP00000393887,9606.ENSP00000419425,9606.ENSP00000432083	C3,ORM1,PRDX1,HSP90AA1,TUBB,TUBB4B,PRDX6,HP,S100A8,S100A9,HSPD1,AHSG,PPIA,HSPA8
GO:0006749	Glutathione metabolic process	5	49	1.28	0.0011	9606.ENSP00000241337,9606.ENSP00000256593,9606.ENSP00000270142,9606.ENSP00000311469,9606.ENSP00000362463	GSTM2,GSTM5,SOD1,GSTM1,GLO1
GO:0043312	Neutrophil degranulation	12	484	0.67	0.0014	9606.ENSP00000245907,9606.ENSP00000259396,9606.ENSP00000335153,9606.ENSP00000339001,9606.ENSP00000341289,9606.ENSP00000342026,9606.ENSP00000348170,9606.ENSP00000357722,9606.ENSP00000357727,9606.ENSP00000393887,9606.ENSP00000419425,9606.ENSP00000432083	C3,ORM1,HSP90AA1,TUBB,TUBB4B,PRDX6,HP,S100A8,S100A9,AHSG,PPIA,HSPA8
GO:0006139	Nucleobase-containing compound metabolic process	31	2659	0.34	0.0016	9606.ENSP00000251453,9606.ENSP00000266079,9606.ENSP00000278353,9606.ENSP00000278572,9606.ENSP00000297283,9606.ENSP00000304592,9606.ENSP00000307889,9606.ENSP00000309830,9606.ENSP00000311430,9606.ENSP00000322419,9606.ENSP00000324105,9606.ENSP00000331897,9606.ENSP00000335153,9606.ENSP00000339095,9606.ENSP00000339795,9606.ENSP00000341885,9606.ENSP00000346027,9606.ENSP00000361076,9606.ENSP00000363018,…	RPS16,PRPF6,HSD17B12,RPS3,PGAM2,FASN,RPL13,RPL38,RPL4,RPLP2,ENO3,IDH2,HSP90AA1,RPS7,RPL7,RPS2,RPL21,RPL7A,RPL10A,HSPD1,RPL34,RPL31,RPL17,RPL32,RPL35A,PPIA,RPL30,HSPA8,RPS13,RPS19,RPS5
GO:0097711	Ciliary basal body-plasma membrane docking	6	95	1.07	0.0017	9606.ENSP00000248437,9606.ENSP00000264071,9606.ENSP00000301071,9606.ENSP00000335153,9606.ENSP00000339001,9606.ENSP00000341289	TUBA4A,TUBB4A,TUBA1A,HSP90AA1,TUBB,TUBB4B
GO:0060052	Neurofilament cytoskeleton organization	3	7	1.91	0.0018	9606.ENSP00000270142,9606.ENSP00000311997,9606.ENSP00000482169	SOD1,NEFH,NEFL
GO:0006364	rRNA processing	8	212	0.85	0.0023	9606.ENSP00000251453,9606.ENSP00000339095,9606.ENSP00000339795,9606.ENSP00000341885,9606.ENSP00000361076,9606.ENSP00000363018,9606.ENSP00000419117,9606.ENSP00000470972	RPS16,RPS7,RPL7,RPS2,RPL7A,RPL10A,RPL35A,RPS19
GO:0016192	Vesicle-mediated transport	24	1805	0.4	0.0023	9606.ENSP00000245907,9606.ENSP00000247461,9606.ENSP00000248437,9606.ENSP00000259396,9606.ENSP00000265983,9606.ENSP00000266041,9606.ENSP00000270142,9606.ENSP00000295897,9606.ENSP00000299767,9606.ENSP00000320866,9606.ENSP00000335153,9606.ENSP00000336829,9606.ENSP00000339001,9606.ENSP00000341289,9606.ENSP00000342026,9606.ENSP00000348170,9606.ENSP00000352522,9606.ENSP00000357129,9606.ENSP00000357722,…	C3,CANX,TUBA4A,ORM1,HPX,ITIH4,SOD1,ALB,HSP90B1,CALR,HSP90AA1,FGG,TUBB,TUBB4B,PRDX6,HP,ATP6V1H,SPTA1,S100A8,S100A9,AHSG,PPIA,HSPA8,SPTB
GO:2001244	Positive regulation of intrinsic apoptotic signaling pathway	5	60	1.2	0.0024	9606.ENSP00000270142,9606.ENSP00000278572,9606.ENSP00000339095,9606.ENSP00000357722,9606.ENSP00000357727	SOD1,RPS3,RPS7,S100A8,S100A9
GO:0051085	Chaperone cofactor-dependent protein refolding	4	29	1.41	0.0026	9606.ENSP00000216218,9606.ENSP00000233893,9606.ENSP00000324173,9606.ENSP00000432083	ST13,HSPE1,HSPA5,HSPA8
GO:0036500	ATF6-mediated unfolded protein response	3	9	1.8	0.0029	9606.ENSP00000299767,9606.ENSP00000320866,9606.ENSP00000324173	HSP90B1,CALR,HSPA5
GO:0002366	Leukocyte activation involved in immune response	13	626	0.59	0.003	9606.ENSP00000245907,9606.ENSP00000259396,9606.ENSP00000335153,9606.ENSP00000339001,9606.ENSP00000341289,9606.ENSP00000342026,9606.ENSP00000348170,9606.ENSP00000357722,9606.ENSP00000357727,9606.ENSP00000373620,9606.ENSP00000393887,9606.ENSP00000419425,9606.ENSP00000432083	C3,ORM1,HSP90AA1,TUBB,TUBB4B,PRDX6,HP,S100A8,S100A9,HSPD1,AHSG,PPIA,HSPA8
GO:0003012	Muscle system process	9	297	0.76	0.0033	9606.ENSP00000228841,9606.ENSP00000241337,9606.ENSP00000255381,9606.ENSP00000270142,9606.ENSP00000297283,9606.ENSP00000307280,9606.ENSP00000349595,9606.ENSP00000367542,9606.ENSP00000433560	MYL2,GSTM2,MYH4,SOD1,PGAM2,MYL1,ATP2A1,TPM2,CRYAB
GO:0010629	Negative regulation of gene expression	25	2014	0.37	0.0043	9606.ENSP00000251453,9606.ENSP00000259396,9606.ENSP00000278572,9606.ENSP00000307889,9606.ENSP00000309830,9606.ENSP00000311430,9606.ENSP00000320866,9606.ENSP00000322419,9606.ENSP00000339095,9606.ENSP00000339795,9606.ENSP00000341885,9606.ENSP00000346027,9606.ENSP00000361076,9606.ENSP00000363018,9606.ENSP00000378163,9606.ENSP00000386717,9606.ENSP00000397798,9606.ENSP00000416429,9606.ENSP00000419117,…	RPS16,ORM1,RPS3,RPL13,RPL38,RPL4,CALR,RPLP2,RPS7,RPL7,RPS2,RPL21,RPL7A,RPL10A,RPL34,RPL31,RPL17,RPL32,RPL35A,RPL30,HSPA8,CRYAB,RPS13,RPS19,RPS5
GO:0042274	Ribosomal small subunit biogenesis	5	70	1.13	0.0044	9606.ENSP00000251453,9606.ENSP00000309830,9606.ENSP00000339095,9606.ENSP00000470972,9606.ENSP00000472985	RPS16,RPL38,RPS7,RPS19,RPS5
GO:0009892	Negative regulation of metabolic process	33	3124	0.3	0.0048	9606.ENSP00000245907,9606.ENSP00000251453,9606.ENSP00000259396,9606.ENSP00000266041,9606.ENSP00000270142,9606.ENSP00000278572,9606.ENSP00000307889,9606.ENSP00000309830,9606.ENSP00000311430,9606.ENSP00000320866,9606.ENSP00000322419,9606.ENSP00000326381,9606.ENSP00000339095,9606.ENSP00000339795,9606.ENSP00000341885,9606.ENSP00000346027,9606.ENSP00000348170,9606.ENSP00000361076,9606.ENSP00000363018,…	C3,RPS16,ORM1,ITIH4,SOD1,RPS3,RPL13,RPL38,RPL4,CALR,RPLP2,EIF4A2,RPS7,RPL7,RPS2,RPL21,HP,RPL7A,RPL10A,HSPD1,RPL34,RPL31,AHSG,RPL17,RPL32,RPL35A,RPL30,HSPA8,CRYAB,RPS13,ZDHHC7,RPS19,RPS5
GO:0042273	Ribosomal large subunit biogenesis	5	72	1.12	0.0049	9606.ENSP00000309830,9606.ENSP00000339795,9606.ENSP00000361076,9606.ENSP00000363018,9606.ENSP00000419117	RPL38,RPL7,RPL7A,RPL10A,RPL35A
GO:0022406	Membrane docking	7	179	0.87	0.0053	9606.ENSP00000248437,9606.ENSP00000264071,9606.ENSP00000301071,9606.ENSP00000335153,9606.ENSP00000339001,9606.ENSP00000341289,9606.ENSP00000353408	TUBA4A,TUBB4A,TUBA1A,HSP90AA1,TUBB,TUBB4B,MSN
GO:0090304	Nucleic acid metabolic process	26	2178	0.35	0.0053	9606.ENSP00000251453,9606.ENSP00000266079,9606.ENSP00000278572,9606.ENSP00000307889,9606.ENSP00000309830,9606.ENSP00000311430,9606.ENSP00000322419,9606.ENSP00000335153,9606.ENSP00000339095,9606.ENSP00000339795,9606.ENSP00000341885,9606.ENSP00000346027,9606.ENSP00000361076,9606.ENSP00000363018,9606.ENSP00000373620,9606.ENSP00000378163,9606.ENSP00000386717,9606.ENSP00000397798,9606.ENSP00000416429,…	RPS16,PRPF6,RPS3,RPL13,RPL38,RPL4,RPLP2,HSP90AA1,RPS7,RPL7,RPS2,RPL21,RPL7A,RPL10A,HSPD1,RPL34,RPL31,RPL17,RPL32,RPL35A,PPIA,RPL30,HSPA8,RPS13,RPS19,RPS5
GO:0002526	Acute inflammatory response	5	74	1.1	0.0055	9606.ENSP00000259396,9606.ENSP00000266041,9606.ENSP00000348170,9606.ENSP00000357722,9606.ENSP00000393887	ORM1,ITIH4,HP,S100A8,AHSG
GO:0070486	Leukocyte aggregation	3	12	1.67	0.0055	9606.ENSP00000353408,9606.ENSP00000357722,9606.ENSP00000357727	MSN,S100A8,S100A9
GO:0000226	Microtubule cytoskeleton organization	11	492	0.62	0.0061	9606.ENSP00000248437,9606.ENSP00000264071,9606.ENSP00000278572,9606.ENSP00000301071,9606.ENSP00000311997,9606.ENSP00000320295,9606.ENSP00000339001,9606.ENSP00000341289,9606.ENSP00000369703,9606.ENSP00000433560,9606.ENSP00000482169	TUBA4A,TUBB4A,RPS3,TUBA1A,NEFH,TUBB3,TUBB,TUBB4B,TUBB2A,CRYAB,NEFL
GO:0001906	Cell killing	6	126	0.95	0.0061	9606.ENSP00000245907,9606.ENSP00000262746,9606.ENSP00000339001,9606.ENSP00000341289,9606.ENSP00000428085,9606.ENSP00000470972	C3,PRDX1,TUBB,TUBB4B,RPL30,RPS19
GO:0006898	Receptor-mediated endocytosis	7	184	0.85	0.0061	9606.ENSP00000247461,9606.ENSP00000265983,9606.ENSP00000295897,9606.ENSP00000299767,9606.ENSP00000320866,9606.ENSP00000335153,9606.ENSP00000348170	CANX,HPX,ALB,HSP90B1,CALR,HSP90AA1,HP
GO:0030049	Muscle filament sliding	4	38	1.3	0.0061	9606.ENSP00000228841,9606.ENSP00000255381,9606.ENSP00000307280,9606.ENSP00000367542	MYL2,MYH4,MYL1,TPM2
GO:0034620	Cellular response to unfolded protein	6	129	0.94	0.0068	9606.ENSP00000247461,9606.ENSP00000299767,9606.ENSP00000320866,9606.ENSP00000324173,9606.ENSP00000373620,9606.ENSP00000432083	CANX,HSP90B1,CALR,HSPA5,HSPD1,HSPA8
GO:0048519	Negative regulation of biological process	47	5389	0.22	0.0077	9606.ENSP00000216218,9606.ENSP00000228841,9606.ENSP00000241337,9606.ENSP00000245907,9606.ENSP00000251453,9606.ENSP00000259396,9606.ENSP00000264071,9606.ENSP00000266041,9606.ENSP00000270142,9606.ENSP00000278572,9606.ENSP00000295897,9606.ENSP00000299767,9606.ENSP00000307889,9606.ENSP00000309830,9606.ENSP00000311430,9606.ENSP00000320866,9606.ENSP00000322419,9606.ENSP00000324173,9606.ENSP00000326381,…	ST13,MYL2,GSTM2,C3,RPS16,ORM1,TUBB4A,ITIH4,SOD1,RPS3,ALB,HSP90B1,RPL13,RPL38,RPL4,CALR,RPLP2,HSPA5,EIF4A2,IDH2,FGG,RPS7,RPL7,RPS2,RPL21,HP,ATP2A1,SPTA1,RPL7A,GLO1,RPL10A,HSPD1,RPL34,RPL31,AHSG,RPL17,RPL32,RPL35A,RPL30,HSPA8,CRYAB,RPS13,SPTB,ZDHHC7,RPS19,RPS5,NEFL
GO:0000086	G2/M transition of mitotic cell cycle	6	134	0.93	0.0082	9606.ENSP00000248437,9606.ENSP00000264071,9606.ENSP00000301071,9606.ENSP00000335153,9606.ENSP00000339001,9606.ENSP00000341289	TUBA4A,TUBB4A,TUBA1A,HSP90AA1,TUBB,TUBB4B
GO:0032787	Monocarboxylic acid metabolic process	11	515	0.6	0.0087	9606.ENSP00000221476,9606.ENSP00000241337,9606.ENSP00000245907,9606.ENSP00000278353,9606.ENSP00000297283,9606.ENSP00000304592,9606.ENSP00000311469,9606.ENSP00000324105,9606.ENSP00000331897,9606.ENSP00000362463,9606.ENSP00000370023	CKM,GSTM2,C3,HSD17B12,PGAM2,FASN,GSTM1,ENO3,IDH2,GLO1,HADHA
GO:0006953	Acute-phase response	4	44	1.23	0.0097	9606.ENSP00000259396,9606.ENSP00000266041,9606.ENSP00000348170,9606.ENSP00000393887	ORM1,ITIH4,HP,AHSG
GO:0045321	Leukocyte activation	15	929	0.48	0.0104	9606.ENSP00000245907,9606.ENSP00000259396,9606.ENSP00000262746,9606.ENSP00000335153,9606.ENSP00000339001,9606.ENSP00000341289,9606.ENSP00000342026,9606.ENSP00000348170,9606.ENSP00000353408,9606.ENSP00000357722,9606.ENSP00000357727,9606.ENSP00000373620,9606.ENSP00000393887,9606.ENSP00000419425,9606.ENSP00000432083	C3,ORM1,PRDX1,HSP90AA1,TUBB,TUBB4B,PRDX6,HP,MSN,S100A8,S100A9,HSPD1,AHSG,PPIA,HSPA8
GO:0007017	Microtubule-based process	13	727	0.53	0.0113	9606.ENSP00000248437,9606.ENSP00000264071,9606.ENSP00000270142,9606.ENSP00000278572,9606.ENSP00000301071,9606.ENSP00000311997,9606.ENSP00000320295,9606.ENSP00000339001,9606.ENSP00000341289,9606.ENSP00000369703,9606.ENSP00000432083,9606.ENSP00000433560,9606.ENSP00000482169	TUBA4A,TUBB4A,SOD1,RPS3,TUBA1A,NEFH,TUBB3,TUBB,TUBB4B,TUBB2A,HSPA8,CRYAB,NEFL
GO:0044085	Cellular component biogenesis	28	2583	0.31	0.0124	9606.ENSP00000216218,9606.ENSP00000228841,9606.ENSP00000248437,9606.ENSP00000251453,9606.ENSP00000264071,9606.ENSP00000266079,9606.ENSP00000278572,9606.ENSP00000299767,9606.ENSP00000301071,9606.ENSP00000309830,9606.ENSP00000311997,9606.ENSP00000320866,9606.ENSP00000335153,9606.ENSP00000336829,9606.ENSP00000339001,9606.ENSP00000339095,9606.ENSP00000339795,9606.ENSP00000341289,9606.ENSP00000341885,…	ST13,MYL2,TUBA4A,RPS16,TUBB4A,PRPF6,RPS3,HSP90B1,TUBA1A,RPL38,NEFH,CALR,HSP90AA1,FGG,TUBB,RPS7,RPL7,TUBB4B,RPS2,RPL7A,RPL10A,HSPD1,ZDHHC8,RPL35A,CRYAB,RPS19,RPS5,NEFL
GO:0043254	Regulation of protein-containing complex assembly	10	451	0.62	0.013	9606.ENSP00000264071,9606.ENSP00000278572,9606.ENSP00000324173,9606.ENSP00000335153,9606.ENSP00000340299,9606.ENSP00000353408,9606.ENSP00000357129,9606.ENSP00000432083,9606.ENSP00000433560,9606.ENSP00000451752	TUBB4A,RPS3,HSPA5,HSP90AA1,ZDHHC1,MSN,SPTA1,HSPA8,CRYAB,SPTB
GO:0051659	Maintenance of mitochondrion location	2	2	2.27	0.013	9606.ENSP00000295897,9606.ENSP00000349595	ALB,ATP2A1
GO:0070488	Neutrophil aggregation	2	2	2.27	0.013	9606.ENSP00000357722,9606.ENSP00000357727	S100A8,S100A9
GO:0000028	Ribosomal small subunit assembly	3	18	1.5	0.0137	9606.ENSP00000309830,9606.ENSP00000470972,9606.ENSP00000472985	RPL38,RPS19,RPS5
GO:0001775	Cell activation	16	1075	0.45	0.0145	9606.ENSP00000245907,9606.ENSP00000259396,9606.ENSP00000262746,9606.ENSP00000335153,9606.ENSP00000336829,9606.ENSP00000339001,9606.ENSP00000341289,9606.ENSP00000342026,9606.ENSP00000348170,9606.ENSP00000353408,9606.ENSP00000357722,9606.ENSP00000357727,9606.ENSP00000373620,9606.ENSP00000393887,9606.ENSP00000419425,9606.ENSP00000432083	C3,ORM1,PRDX1,HSP90AA1,FGG,TUBB,TUBB4B,PRDX6,HP,MSN,S100A8,S100A9,HSPD1,AHSG,PPIA,HSPA8
GO:0002224	Toll-like receptor signaling pathway	5	100	0.97	0.0181	9606.ENSP00000299767,9606.ENSP00000336829,9606.ENSP00000357722,9606.ENSP00000357727,9606.ENSP00000373620	HSP90B1,FGG,S100A8,S100A9,HSPD1
GO:0034097	Response to cytokine	16	1101	0.44	0.0187	9606.ENSP00000247461,9606.ENSP00000266041,9606.ENSP00000270142,9606.ENSP00000278572,9606.ENSP00000299767,9606.ENSP00000300289,9606.ENSP00000304592,9606.ENSP00000311997,9606.ENSP00000324173,9606.ENSP00000326381,9606.ENSP00000335153,9606.ENSP00000336829,9606.ENSP00000353408,9606.ENSP00000373620,9606.ENSP00000419425,9606.ENSP00000432083	CANX,ITIH4,SOD1,RPS3,HSP90B1,PDIA3,FASN,NEFH,HSPA5,EIF4A2,HSP90AA1,FGG,MSN,HSPD1,PPIA,HSPA8
GO:0033693	Neurofilament bundle assembly	2	3	2.1	0.0201	9606.ENSP00000311997,9606.ENSP00000482169	NEFH,NEFL
GO:0070458	Cellular detoxification of nitrogen compound	2	3	2.1	0.0201	9606.ENSP00000241337,9606.ENSP00000311469	GSTM2,GSTM1
GO:0090075	Relaxation of muscle	3	21	1.43	0.0201	9606.ENSP00000241337,9606.ENSP00000270142,9606.ENSP00000349595	GSTM2,SOD1,ATP2A1
GO:1901687	Glutathione derivative biosynthetic process	3	21	1.43	0.0201	9606.ENSP00000241337,9606.ENSP00000256593,9606.ENSP00000311469	GSTM2,GSTM5,GSTM1
GO:0042221	Response to chemical	39	4333	0.23	0.021	9606.ENSP00000217182,9606.ENSP00000233893,9606.ENSP00000241337,9606.ENSP00000247461,9606.ENSP00000262746,9606.ENSP00000266041,9606.ENSP00000270142,9606.ENSP00000278572,9606.ENSP00000295897,9606.ENSP00000297283,9606.ENSP00000299767,9606.ENSP00000300289,9606.ENSP00000304592,9606.ENSP00000311469,9606.ENSP00000311997,9606.ENSP00000320295,9606.ENSP00000320866,9606.ENSP00000324105,9606.ENSP00000324173,…	EEF1A2,HSPE1,GSTM2,CANX,PRDX1,ITIH4,SOD1,RPS3,ALB,PGAM2,HSP90B1,PDIA3,FASN,GSTM1,NEFH,TUBB3,CALR,ENO3,HSPA5,EIF4A2,HSP90AA1,FGG,PRDX6,HP,ATP6V1H,MSN,SPTA1,S100A8,S100A9,RPL10A,HADHA,HSPD1,PPIA,HSPA8,CRYAB,SPTB,ZDHHC7,RPS19,NEFL
GO:0071345	Cellular response to cytokine stimulus	15	1013	0.44	0.0233	9606.ENSP00000247461,9606.ENSP00000270142,9606.ENSP00000278572,9606.ENSP00000299767,9606.ENSP00000300289,9606.ENSP00000304592,9606.ENSP00000311997,9606.ENSP00000324173,9606.ENSP00000326381,9606.ENSP00000335153,9606.ENSP00000336829,9606.ENSP00000353408,9606.ENSP00000373620,9606.ENSP00000419425,9606.ENSP00000432083	CANX,SOD1,RPS3,HSP90B1,PDIA3,FASN,NEFH,HSPA5,EIF4A2,HSP90AA1,FGG,MSN,HSPD1,PPIA,HSPA8
GO:0042267	Natural killer cell mediated cytotoxicity	3	24	1.37	0.0272	9606.ENSP00000262746,9606.ENSP00000339001,9606.ENSP00000341289	PRDX1,TUBB,TUBB4B
GO:0010605	Negative regulation of macromolecule metabolic process	29	2875	0.28	0.0278	9606.ENSP00000245907,9606.ENSP00000251453,9606.ENSP00000259396,9606.ENSP00000266041,9606.ENSP00000278572,9606.ENSP00000307889,9606.ENSP00000309830,9606.ENSP00000311430,9606.ENSP00000320866,9606.ENSP00000322419,9606.ENSP00000326381,9606.ENSP00000339095,9606.ENSP00000339795,9606.ENSP00000341885,9606.ENSP00000346027,9606.ENSP00000361076,9606.ENSP00000363018,9606.ENSP00000378163,9606.ENSP00000386717,…	C3,RPS16,ORM1,ITIH4,RPS3,RPL13,RPL38,RPL4,CALR,RPLP2,EIF4A2,RPS7,RPL7,RPS2,RPL21,RPL7A,RPL10A,RPL34,RPL31,AHSG,RPL17,RPL32,RPL35A,RPL30,HSPA8,CRYAB,RPS13,RPS19,RPS5
GO:0018916	Nitrobenzene metabolic process	2	4	1.97	0.0288	9606.ENSP00000241337,9606.ENSP00000311469	GSTM2,GSTM1
GO:0032119	Sequestering of zinc ion	2	4	1.97	0.0288	9606.ENSP00000357722,9606.ENSP00000357727	S100A8,S100A9
GO:0051208	Sequestering of calcium ion	2	4	1.97	0.0288	9606.ENSP00000299767,9606.ENSP00000320866	HSP90B1,CALR
GO:0052548	Regulation of endopeptidase activity	9	418	0.61	0.0303	9606.ENSP00000233893,9606.ENSP00000245907,9606.ENSP00000266041,9606.ENSP00000278572,9606.ENSP00000357722,9606.ENSP00000357727,9606.ENSP00000373620,9606.ENSP00000393887,9606.ENSP00000433560	HSPE1,C3,ITIH4,RPS3,S100A8,S100A9,HSPD1,AHSG,CRYAB
GO:0019222	Regulation of metabolic process	54	6948	0.17	0.0316	9606.ENSP00000217182,9606.ENSP00000233893,9606.ENSP00000245907,9606.ENSP00000251453,9606.ENSP00000259396,9606.ENSP00000262096,9606.ENSP00000262746,9606.ENSP00000265983,9606.ENSP00000266041,9606.ENSP00000266079,9606.ENSP00000270142,9606.ENSP00000278572,9606.ENSP00000296326,9606.ENSP00000299767,9606.ENSP00000304592,9606.ENSP00000307889,9606.ENSP00000309830,9606.ENSP00000311430,9606.ENSP00000320866,…	EEF1A2,HSPE1,C3,RPS16,ORM1,ZDHHC2,PRDX1,HPX,ITIH4,PRPF6,SOD1,RPS3,ZDHHC19,HSP90B1,FASN,RPL13,RPL38,RPL4,CALR,RPLP2,HSPA5,EIF4A2,EEF1G,HSP90AA1,FGG,RPS7,RPL7,RPS2,PRDX6,RPL21,HP,ATP6V1H,MSN,S100A8,S100A9,RPL7A,GLO1,RPL10A,ZDHHC21,HSPD1,CCT4,RPL34,RPL31,AHSG,RPL17,RPL32,RPL35A,RPL30,HSPA8,CRYAB,RPS13,ZDHHC7,RPS19,RPS5
GO:0006575	Cellular modified amino acid metabolic process	6	180	0.8	0.0318	9606.ENSP00000221476,9606.ENSP00000241337,9606.ENSP00000256593,9606.ENSP00000270142,9606.ENSP00000311469,9606.ENSP00000362463	CKM,GSTM2,GSTM5,SOD1,GSTM1,GLO1
GO:2001235	Positive regulation of apoptotic signaling pathway	6	180	0.8	0.0318	9606.ENSP00000270142,9606.ENSP00000278572,9606.ENSP00000300289,9606.ENSP00000339095,9606.ENSP00000357722,9606.ENSP00000357727	SOD1,RPS3,PDIA3,RPS7,S100A8,S100A9
GO:0042542	Response to hydrogen peroxide	5	119	0.9	0.0345	9606.ENSP00000270142,9606.ENSP00000278572,9606.ENSP00000348170,9606.ENSP00000373620,9606.ENSP00000433560	SOD1,RPS3,HP,HSPD1,CRYAB
GO:0050766	Positive regulation of phagocytosis	4	66	1.06	0.0346	9606.ENSP00000245907,9606.ENSP00000270142,9606.ENSP00000320866,9606.ENSP00000393887	C3,SOD1,CALR,AHSG
GO:0050821	Protein stabilization	6	186	0.78	0.0366	9606.ENSP00000320866,9606.ENSP00000335153,9606.ENSP00000339095,9606.ENSP00000373620,9606.ENSP00000377958,9606.ENSP00000433560	CALR,HSP90AA1,RPS7,HSPD1,CCT4,CRYAB
GO:0006897	Endocytosis	9	433	0.59	0.0372	9606.ENSP00000247461,9606.ENSP00000265983,9606.ENSP00000295897,9606.ENSP00000299767,9606.ENSP00000320866,9606.ENSP00000335153,9606.ENSP00000348170,9606.ENSP00000352522,9606.ENSP00000393887	CANX,HPX,ALB,HSP90B1,CALR,HSP90AA1,HP,ATP6V1H,AHSG
GO:0000470	Maturation of lsu-rrna	3	28	1.3	0.038	9606.ENSP00000339795,9606.ENSP00000361076,9606.ENSP00000363018	RPL7,RPL7A,RPL10A
GO:0000302	Response to reactive oxygen species	6	198	0.76	0.0485	9606.ENSP00000262746,9606.ENSP00000270142,9606.ENSP00000278572,9606.ENSP00000348170,9606.ENSP00000373620,9606.ENSP00000433560	PRDX1,SOD1,RPS3,HP,HSPD1,CRYAB
GO:0010389	Regulation of g2/m transition of mitotic cell cycle	6	198	0.76	0.0485	9606.ENSP00000248437,9606.ENSP00000264071,9606.ENSP00000301071,9606.ENSP00000335153,9606.ENSP00000339001,9606.ENSP00000341289	TUBA4A,TUBB4A,TUBA1A,HSP90AA1,TUBB,TUBB4B
GO:0018119	Peptidyl-cysteine s-nitrosylation	2	6	1.8	0.0485	9606.ENSP00000357722,9606.ENSP00000357727	S100A8,S100A9

## Sheet: PRDX6
#term ID	term description	observed gene count	background gene count	strength	false discovery rate	matching proteins in your network (IDs)	matching proteins in your network (labels)
GO:0051649	Establishment of localization in cell	67	2375	0.72	2.63e-32	9606.ENSP00000245907,9606.ENSP00000247461,9606.ENSP00000248437,9606.ENSP00000251453,9606.ENSP00000259396,9606.ENSP00000262096,9606.ENSP00000266041,9606.ENSP00000270142,9606.ENSP00000278572,9606.ENSP00000283441,9606.ENSP00000295897,9606.ENSP00000296127,9606.ENSP00000296326,9606.ENSP00000299767,9606.ENSP00000301071,9606.ENSP00000307889,9606.ENSP00000309429,9606.ENSP00000309830,9606.ENSP00000311430,…	C3,CANX,TUBA4A,RPS16,ORM1,ZDHHC2,ITIH4,SOD1,RPS3,ZDHHC11,ALB,ZDHHC3,ZDHHC19,HSP90B1,TUBA1A,RPL13,ZDHHC24,RPL38,RPL4,ZDHHC22,CALR,RPLP2,HSPA5,ZDHHC23,HSP90AA1,FGG,TUBB,RPS7,RPL7,ZDHHC1,TUBB4B,RPS2,PRDX6,RPL21,HP,ATP2A1,ZDHHC9,ZDHHC14,SPTA1,S100A8,S100A9,ZDHHC6,RPL7A,ZDHHC12,ZDHHC15,RPL10A,ZDHHC18,ZDHHC21,ZDHHC20,HSPD1,RPL34,ZDHHC4,RPL31,AHSG,RPL17,RPL32,RPL35A,PPIA,RPL30,HSPA8,RPS13,ZDHHC11B,SPTB,…
GO:0051641	Cellular localization	68	2967	0.63	9.65e-28	9606.ENSP00000245907,9606.ENSP00000247461,9606.ENSP00000248437,9606.ENSP00000251453,9606.ENSP00000259396,9606.ENSP00000262096,9606.ENSP00000264071,9606.ENSP00000266041,9606.ENSP00000270142,9606.ENSP00000278572,9606.ENSP00000283441,9606.ENSP00000295897,9606.ENSP00000296127,9606.ENSP00000296326,9606.ENSP00000299767,9606.ENSP00000301071,9606.ENSP00000307889,9606.ENSP00000309429,9606.ENSP00000309830,…	C3,CANX,TUBA4A,RPS16,ORM1,ZDHHC2,TUBB4A,ITIH4,SOD1,RPS3,ZDHHC11,ALB,ZDHHC3,ZDHHC19,HSP90B1,TUBA1A,RPL13,ZDHHC24,RPL38,RPL4,ZDHHC22,CALR,RPLP2,HSPA5,ZDHHC23,HSP90AA1,FGG,TUBB,RPS7,RPL7,ZDHHC1,TUBB4B,RPS2,PRDX6,RPL21,HP,ATP2A1,ZDHHC9,ZDHHC14,SPTA1,S100A8,S100A9,ZDHHC6,RPL7A,ZDHHC12,ZDHHC15,RPL10A,ZDHHC18,ZDHHC21,ZDHHC20,HSPD1,RPL34,ZDHHC4,RPL31,AHSG,RPL17,RPL32,RPL35A,PPIA,RPL30,HSPA8,RPS13,ZDHHC11…
GO:0006810	Transport	72	4353	0.49	1.2e-21	9606.ENSP00000245907,9606.ENSP00000247461,9606.ENSP00000248437,9606.ENSP00000251453,9606.ENSP00000259396,9606.ENSP00000262096,9606.ENSP00000265983,9606.ENSP00000266041,9606.ENSP00000270142,9606.ENSP00000278572,9606.ENSP00000283441,9606.ENSP00000295897,9606.ENSP00000296127,9606.ENSP00000296326,9606.ENSP00000299767,9606.ENSP00000301071,9606.ENSP00000307889,9606.ENSP00000309429,9606.ENSP00000309830,…	C3,CANX,TUBA4A,RPS16,ORM1,ZDHHC2,HPX,ITIH4,SOD1,RPS3,ZDHHC11,ALB,ZDHHC3,ZDHHC19,HSP90B1,TUBA1A,RPL13,ZDHHC24,RPL38,RPL4,ZDHHC22,CALR,RPLP2,HSPA5,ZDHHC23,HSP90AA1,FGG,TUBB,RPS7,RPL7,ZDHHC1,TUBB4B,RPS2,PRDX6,RPL21,HP,ATP2A1,ZDHHC9,ATP6V1H,ZDHHC14,SPTA1,S100A8,S100A9,ZDHHC6,RPL7A,ZDHHC12,ZDHHC15,RPL10A,ZDHHC18,ZDHHC21,ZDHHC20,HSPD1,CCT4,RPL34,ZDHHC4,RPL31,AHSG,RPL17,ZDHHC13,ZDHHC17,RPL32,RPL35A,PPIA…
GO:0051179	Localization	76	5591	0.41	2.74e-18	9606.ENSP00000245907,9606.ENSP00000247461,9606.ENSP00000248437,9606.ENSP00000251453,9606.ENSP00000259396,9606.ENSP00000262096,9606.ENSP00000264071,9606.ENSP00000265983,9606.ENSP00000266041,9606.ENSP00000266079,9606.ENSP00000270142,9606.ENSP00000278572,9606.ENSP00000283441,9606.ENSP00000295897,9606.ENSP00000296127,9606.ENSP00000296326,9606.ENSP00000299767,9606.ENSP00000301071,9606.ENSP00000307889,…	C3,CANX,TUBA4A,RPS16,ORM1,ZDHHC2,TUBB4A,HPX,ITIH4,PRPF6,SOD1,RPS3,ZDHHC11,ALB,ZDHHC3,ZDHHC19,HSP90B1,TUBA1A,RPL13,ZDHHC24,RPL38,RPL4,ZDHHC22,CALR,RPLP2,HSPA5,ZDHHC23,HSP90AA1,FGG,TUBB,RPS7,RPL7,ZDHHC1,TUBB4B,RPS2,PRDX6,RPL21,HP,ATP2A1,ZDHHC9,ATP6V1H,ZDHHC14,MSN,SPTA1,S100A8,S100A9,ZDHHC6,RPL7A,ZDHHC12,ZDHHC15,RPL10A,ZDHHC18,TUBB2A,ZDHHC21,ZDHHC20,HSPD1,CCT4,RPL34,ZDHHC4,RPL31,AHSG,RPL17,ZDHHC13,Z…
GO:0071704	Organic substance metabolic process	83	7755	0.3	1.75e-14	9606.ENSP00000217182,9606.ENSP00000221476,9606.ENSP00000241337,9606.ENSP00000245907,9606.ENSP00000251453,9606.ENSP00000256593,9606.ENSP00000262096,9606.ENSP00000265983,9606.ENSP00000266041,9606.ENSP00000266079,9606.ENSP00000270142,9606.ENSP00000278353,9606.ENSP00000278572,9606.ENSP00000283441,9606.ENSP00000287169,9606.ENSP00000295897,9606.ENSP00000296127,9606.ENSP00000296326,9606.ENSP00000297283,…	EEF1A2,CKM,GSTM2,C3,RPS16,GSTM5,ZDHHC2,HPX,ITIH4,PRPF6,SOD1,HSD17B12,RPS3,ZDHHC11,ZDHHC5,ALB,ZDHHC3,ZDHHC19,PGAM2,HSP90B1,PDIA3,FASN,RPL13,ZDHHC24,RPL38,RPL4,GSTM1,ZDHHC22,CALR,RPLP2,ENO3,HSPA5,EIF4A2,ZDHHC23,IDH2,EEF1G,HSP90AA1,FGG,RPS7,RPL7,ZDHHC1,RPS2,PRDX6,RPL21,HP,ZDHHC9,ZDHHC14,SPTA1,S100A8,S100A9,ZDHHC6,RPL7A,ZDHHC12,GLO1,ZDHHC15,RPL10A,ZDHHC18,HADHA,ZDHHC21,ZDHHC20,HSPD1,ZDHHC16,RPL34,ZDH…
GO:0008152	Metabolic process	85	8298	0.28	5.45e-14	9606.ENSP00000217182,9606.ENSP00000221476,9606.ENSP00000241337,9606.ENSP00000245907,9606.ENSP00000251453,9606.ENSP00000255381,9606.ENSP00000256593,9606.ENSP00000262096,9606.ENSP00000262746,9606.ENSP00000265983,9606.ENSP00000266041,9606.ENSP00000266079,9606.ENSP00000270142,9606.ENSP00000278353,9606.ENSP00000278572,9606.ENSP00000283441,9606.ENSP00000287169,9606.ENSP00000295897,9606.ENSP00000296127,…	EEF1A2,CKM,GSTM2,C3,RPS16,MYH4,GSTM5,ZDHHC2,PRDX1,HPX,ITIH4,PRPF6,SOD1,HSD17B12,RPS3,ZDHHC11,ZDHHC5,ALB,ZDHHC3,ZDHHC19,PGAM2,HSP90B1,PDIA3,FASN,RPL13,ZDHHC24,RPL38,RPL4,GSTM1,ZDHHC22,CALR,RPLP2,ENO3,HSPA5,EIF4A2,ZDHHC23,IDH2,EEF1G,HSP90AA1,FGG,RPS7,RPL7,ZDHHC1,RPS2,PRDX6,RPL21,HP,ZDHHC9,ZDHHC14,SPTA1,S100A8,S100A9,ZDHHC6,RPL7A,ZDHHC12,GLO1,ZDHHC15,RPL10A,ZDHHC18,HADHA,ZDHHC21,ZDHHC20,HSPD1,ZDHHC1…
GO:0044237	Cellular metabolic process	81	7513	0.31	6.4e-14	9606.ENSP00000217182,9606.ENSP00000221476,9606.ENSP00000241337,9606.ENSP00000245907,9606.ENSP00000251453,9606.ENSP00000256593,9606.ENSP00000262096,9606.ENSP00000262746,9606.ENSP00000265983,9606.ENSP00000266041,9606.ENSP00000266079,9606.ENSP00000270142,9606.ENSP00000278353,9606.ENSP00000278572,9606.ENSP00000283441,9606.ENSP00000287169,9606.ENSP00000295897,9606.ENSP00000296127,9606.ENSP00000296326,…	EEF1A2,CKM,GSTM2,C3,RPS16,GSTM5,ZDHHC2,PRDX1,HPX,ITIH4,PRPF6,SOD1,HSD17B12,RPS3,ZDHHC11,ZDHHC5,ALB,ZDHHC3,ZDHHC19,PGAM2,HSP90B1,FASN,RPL13,ZDHHC24,RPL38,RPL4,GSTM1,ZDHHC22,RPLP2,ENO3,HSPA5,EIF4A2,ZDHHC23,IDH2,EEF1G,HSP90AA1,FGG,RPS7,RPL7,ZDHHC1,RPS2,PRDX6,RPL21,ZDHHC9,ZDHHC14,SPTA1,S100A8,S100A9,ZDHHC6,RPL7A,ZDHHC12,GLO1,ZDHHC15,RPL10A,ZDHHC18,HADHA,ZDHHC21,ZDHHC20,HSPD1,ZDHHC16,RPL34,ZDHHC4,ZDHH…
GO:0044238	Primary metabolic process	79	7332	0.31	3.67e-13	9606.ENSP00000217182,9606.ENSP00000241337,9606.ENSP00000245907,9606.ENSP00000251453,9606.ENSP00000262096,9606.ENSP00000265983,9606.ENSP00000266079,9606.ENSP00000278353,9606.ENSP00000278572,9606.ENSP00000283441,9606.ENSP00000287169,9606.ENSP00000295897,9606.ENSP00000296127,9606.ENSP00000296326,9606.ENSP00000297283,9606.ENSP00000299767,9606.ENSP00000300289,9606.ENSP00000304592,9606.ENSP00000307889,…	EEF1A2,GSTM2,C3,RPS16,ZDHHC2,HPX,PRPF6,HSD17B12,RPS3,ZDHHC11,ZDHHC5,ALB,ZDHHC3,ZDHHC19,PGAM2,HSP90B1,PDIA3,FASN,RPL13,ZDHHC24,RPL38,RPL4,GSTM1,ZDHHC22,CALR,RPLP2,ENO3,HSPA5,EIF4A2,ZDHHC23,IDH2,EEF1G,HSP90AA1,FGG,RPS7,RPL7,ZDHHC1,RPS2,PRDX6,RPL21,HP,ZDHHC9,ZDHHC14,SPTA1,S100A8,S100A9,ZDHHC6,RPL7A,ZDHHC12,GLO1,ZDHHC15,RPL10A,ZDHHC18,HADHA,ZDHHC21,ZDHHC20,HSPD1,ZDHHC16,RPL34,ZDHHC4,ZDHHC8,RPL31,AHSG…
GO:0009987	Cellular process	104	15024	0.11	2.25e-10	9606.ENSP00000216218,9606.ENSP00000217182,9606.ENSP00000221476,9606.ENSP00000228841,9606.ENSP00000233893,9606.ENSP00000241337,9606.ENSP00000245907,9606.ENSP00000247461,9606.ENSP00000248437,9606.ENSP00000251453,9606.ENSP00000255381,9606.ENSP00000256593,9606.ENSP00000259396,9606.ENSP00000262096,9606.ENSP00000262746,9606.ENSP00000264071,9606.ENSP00000265983,9606.ENSP00000266041,9606.ENSP00000266079,…	ST13,EEF1A2,CKM,MYL2,HSPE1,GSTM2,C3,CANX,TUBA4A,RPS16,MYH4,GSTM5,ORM1,ZDHHC2,PRDX1,TUBB4A,HPX,ITIH4,PRPF6,SOD1,HSD17B12,RPS3,ZDHHC11,ZDHHC5,ALB,ZDHHC3,ZDHHC19,PGAM2,HSP90B1,PDIA3,TUBA1A,FASN,MYL1,RPL13,ZDHHC24,RPL38,RPL4,GSTM1,NEFH,ZDHHC22,TUBB3,CALR,RPLP2,ENO3,HSPA5,EIF4A2,ZDHHC23,IDH2,EEF1G,HSP90AA1,FGG,TUBB,RPS7,RPL7,ZDHHC1,TUBB4B,RPS2,PRDX6,RPL21,HP,ATP2A1,ZDHHC9,ATP6V1H,ZDHHC14,MSN,SPTA1,S10…
GO:0044248	Cellular catabolic process	32	1758	0.53	5.78e-08	9606.ENSP00000241337,9606.ENSP00000251453,9606.ENSP00000262746,9606.ENSP00000278572,9606.ENSP00000299767,9606.ENSP00000307889,9606.ENSP00000309830,9606.ENSP00000311430,9606.ENSP00000311469,9606.ENSP00000322419,9606.ENSP00000324173,9606.ENSP00000335153,9606.ENSP00000339095,9606.ENSP00000339795,9606.ENSP00000341885,9606.ENSP00000342026,9606.ENSP00000346027,9606.ENSP00000357722,9606.ENSP00000357727,…	GSTM2,RPS16,PRDX1,RPS3,HSP90B1,RPL13,RPL38,RPL4,GSTM1,RPLP2,HSPA5,HSP90AA1,RPS7,RPL7,RPS2,PRDX6,RPL21,S100A8,S100A9,RPL7A,RPL10A,HADHA,RPL34,RPL31,RPL17,RPL32,RPL35A,RPL30,HSPA8,RPS13,RPS19,RPS5
GO:0009056	Catabolic process	34	2042	0.5	1.33e-07	9606.ENSP00000241337,9606.ENSP00000251453,9606.ENSP00000262746,9606.ENSP00000278572,9606.ENSP00000297283,9606.ENSP00000299767,9606.ENSP00000307889,9606.ENSP00000309830,9606.ENSP00000311430,9606.ENSP00000311469,9606.ENSP00000322419,9606.ENSP00000324105,9606.ENSP00000324173,9606.ENSP00000335153,9606.ENSP00000339095,9606.ENSP00000339795,9606.ENSP00000341885,9606.ENSP00000342026,9606.ENSP00000346027,…	GSTM2,RPS16,PRDX1,RPS3,PGAM2,HSP90B1,RPL13,RPL38,RPL4,GSTM1,RPLP2,ENO3,HSPA5,HSP90AA1,RPS7,RPL7,RPS2,PRDX6,RPL21,S100A8,S100A9,RPL7A,RPL10A,HADHA,RPL34,RPL31,RPL17,RPL32,RPL35A,RPL30,HSPA8,RPS13,RPS19,RPS5
GO:1901575	Organic substance catabolic process	29	1750	0.49	3.76e-06	9606.ENSP00000251453,9606.ENSP00000278572,9606.ENSP00000297283,9606.ENSP00000299767,9606.ENSP00000307889,9606.ENSP00000309830,9606.ENSP00000311430,9606.ENSP00000322419,9606.ENSP00000324105,9606.ENSP00000324173,9606.ENSP00000335153,9606.ENSP00000339095,9606.ENSP00000339795,9606.ENSP00000341885,9606.ENSP00000342026,9606.ENSP00000346027,9606.ENSP00000361076,9606.ENSP00000363018,9606.ENSP00000370023,…	RPS16,RPS3,PGAM2,HSP90B1,RPL13,RPL38,RPL4,RPLP2,ENO3,HSPA5,HSP90AA1,RPS7,RPL7,RPS2,PRDX6,RPL21,RPL7A,RPL10A,HADHA,RPL34,RPL31,RPL17,RPL32,RPL35A,RPL30,HSPA8,RPS13,RPS19,RPS5
GO:1990748	Cellular detoxification	8	101	1.17	1.7e-05	9606.ENSP00000241337,9606.ENSP00000262746,9606.ENSP00000270142,9606.ENSP00000295897,9606.ENSP00000311469,9606.ENSP00000342026,9606.ENSP00000348170,9606.ENSP00000357727	GSTM2,PRDX1,SOD1,ALB,GSTM1,PRDX6,HP,S100A9
GO:0045055	Regulated exocytosis	17	697	0.66	2.86e-05	9606.ENSP00000245907,9606.ENSP00000248437,9606.ENSP00000259396,9606.ENSP00000266041,9606.ENSP00000270142,9606.ENSP00000295897,9606.ENSP00000335153,9606.ENSP00000336829,9606.ENSP00000339001,9606.ENSP00000341289,9606.ENSP00000342026,9606.ENSP00000348170,9606.ENSP00000357722,9606.ENSP00000357727,9606.ENSP00000393887,9606.ENSP00000419425,9606.ENSP00000432083	C3,TUBA4A,ORM1,ITIH4,SOD1,ALB,HSP90AA1,FGG,TUBB,TUBB4B,PRDX6,HP,S100A8,S100A9,AHSG,PPIA,HSPA8
GO:0050789	Regulation of biological process	85	11475	0.14	6.8e-05	9606.ENSP00000216218,9606.ENSP00000217182,9606.ENSP00000228841,9606.ENSP00000233893,9606.ENSP00000241337,9606.ENSP00000245907,9606.ENSP00000247461,9606.ENSP00000248437,9606.ENSP00000251453,9606.ENSP00000259396,9606.ENSP00000262096,9606.ENSP00000262746,9606.ENSP00000264071,9606.ENSP00000265983,9606.ENSP00000266041,9606.ENSP00000266079,9606.ENSP00000270142,9606.ENSP00000278353,9606.ENSP00000278572,…	ST13,EEF1A2,MYL2,HSPE1,GSTM2,C3,CANX,TUBA4A,RPS16,ORM1,ZDHHC2,PRDX1,TUBB4A,HPX,ITIH4,PRPF6,SOD1,HSD17B12,RPS3,ZDHHC11,ZDHHC5,ALB,ZDHHC3,ZDHHC19,PGAM2,HSP90B1,PDIA3,TUBA1A,FASN,RPL13,RPL38,RPL4,NEFH,TUBB3,CALR,RPLP2,ENO3,HSPA5,EIF4A2,IDH2,EEF1G,HSP90AA1,FGG,TUBB,RPS7,RPL7,ZDHHC1,TUBB4B,RPS2,PRDX6,RPL21,HP,ATP2A1,ATP6V1H,MSN,SPTA1,S100A8,S100A9,ZDHHC6,RPL7A,GLO1,ZDHHC15,RPL10A,ZDHHC21,HSPD1,CCT4,RP…
GO:0032940	Secretion by cell	18	979	0.54	0.00057	9606.ENSP00000245907,9606.ENSP00000247461,9606.ENSP00000248437,9606.ENSP00000259396,9606.ENSP00000266041,9606.ENSP00000270142,9606.ENSP00000295897,9606.ENSP00000335153,9606.ENSP00000336829,9606.ENSP00000339001,9606.ENSP00000341289,9606.ENSP00000342026,9606.ENSP00000348170,9606.ENSP00000357722,9606.ENSP00000357727,9606.ENSP00000393887,9606.ENSP00000419425,9606.ENSP00000432083	C3,CANX,TUBA4A,ORM1,ITIH4,SOD1,ALB,HSP90AA1,FGG,TUBB,TUBB4B,PRDX6,HP,S100A8,S100A9,AHSG,PPIA,HSPA8
GO:0065007	Biological regulation	86	12171	0.12	0.0006	9606.ENSP00000216218,9606.ENSP00000217182,9606.ENSP00000228841,9606.ENSP00000233893,9606.ENSP00000241337,9606.ENSP00000245907,9606.ENSP00000247461,9606.ENSP00000248437,9606.ENSP00000251453,9606.ENSP00000259396,9606.ENSP00000262096,9606.ENSP00000262746,9606.ENSP00000264071,9606.ENSP00000265983,9606.ENSP00000266041,9606.ENSP00000266079,9606.ENSP00000270142,9606.ENSP00000278353,9606.ENSP00000278572,…	ST13,EEF1A2,MYL2,HSPE1,GSTM2,C3,CANX,TUBA4A,RPS16,ORM1,ZDHHC2,PRDX1,TUBB4A,HPX,ITIH4,PRPF6,SOD1,HSD17B12,RPS3,ZDHHC11,ZDHHC5,ALB,ZDHHC3,ZDHHC19,PGAM2,HSP90B1,PDIA3,TUBA1A,FASN,RPL13,RPL38,RPL4,NEFH,TUBB3,CALR,RPLP2,ENO3,HSPA5,EIF4A2,IDH2,EEF1G,HSP90AA1,FGG,TUBB,RPS7,RPL7,ZDHHC1,TUBB4B,RPS2,PRDX6,RPL21,HP,ATP2A1,ATP6V1H,MSN,SPTA1,S100A8,S100A9,ZDHHC6,RPL7A,GLO1,ZDHHC15,RPL10A,TPM2,ZDHHC21,HSPD1,CC…
GO:0002443	Leukocyte mediated immunity	14	641	0.61	0.001	9606.ENSP00000245907,9606.ENSP00000259396,9606.ENSP00000262746,9606.ENSP00000335153,9606.ENSP00000339001,9606.ENSP00000341289,9606.ENSP00000342026,9606.ENSP00000348170,9606.ENSP00000357722,9606.ENSP00000357727,9606.ENSP00000373620,9606.ENSP00000393887,9606.ENSP00000419425,9606.ENSP00000432083	C3,ORM1,PRDX1,HSP90AA1,TUBB,TUBB4B,PRDX6,HP,S100A8,S100A9,HSPD1,AHSG,PPIA,HSPA8
GO:0043312	Neutrophil degranulation	12	484	0.67	0.0014	9606.ENSP00000245907,9606.ENSP00000259396,9606.ENSP00000335153,9606.ENSP00000339001,9606.ENSP00000341289,9606.ENSP00000342026,9606.ENSP00000348170,9606.ENSP00000357722,9606.ENSP00000357727,9606.ENSP00000393887,9606.ENSP00000419425,9606.ENSP00000432083	C3,ORM1,HSP90AA1,TUBB,TUBB4B,PRDX6,HP,S100A8,S100A9,AHSG,PPIA,HSPA8
GO:0016192	Vesicle-mediated transport	24	1805	0.4	0.0023	9606.ENSP00000245907,9606.ENSP00000247461,9606.ENSP00000248437,9606.ENSP00000259396,9606.ENSP00000265983,9606.ENSP00000266041,9606.ENSP00000270142,9606.ENSP00000295897,9606.ENSP00000299767,9606.ENSP00000320866,9606.ENSP00000335153,9606.ENSP00000336829,9606.ENSP00000339001,9606.ENSP00000341289,9606.ENSP00000342026,9606.ENSP00000348170,9606.ENSP00000352522,9606.ENSP00000357129,9606.ENSP00000357722,…	C3,CANX,TUBA4A,ORM1,HPX,ITIH4,SOD1,ALB,HSP90B1,CALR,HSP90AA1,FGG,TUBB,TUBB4B,PRDX6,HP,ATP6V1H,SPTA1,S100A8,S100A9,AHSG,PPIA,HSPA8,SPTB
GO:0002366	Leukocyte activation involved in immune response	13	626	0.59	0.003	9606.ENSP00000245907,9606.ENSP00000259396,9606.ENSP00000335153,9606.ENSP00000339001,9606.ENSP00000341289,9606.ENSP00000342026,9606.ENSP00000348170,9606.ENSP00000357722,9606.ENSP00000357727,9606.ENSP00000373620,9606.ENSP00000393887,9606.ENSP00000419425,9606.ENSP00000432083	C3,ORM1,HSP90AA1,TUBB,TUBB4B,PRDX6,HP,S100A8,S100A9,HSPD1,AHSG,PPIA,HSPA8
GO:0045321	Leukocyte activation	15	929	0.48	0.0104	9606.ENSP00000245907,9606.ENSP00000259396,9606.ENSP00000262746,9606.ENSP00000335153,9606.ENSP00000339001,9606.ENSP00000341289,9606.ENSP00000342026,9606.ENSP00000348170,9606.ENSP00000353408,9606.ENSP00000357722,9606.ENSP00000357727,9606.ENSP00000373620,9606.ENSP00000393887,9606.ENSP00000419425,9606.ENSP00000432083	C3,ORM1,PRDX1,HSP90AA1,TUBB,TUBB4B,PRDX6,HP,MSN,S100A8,S100A9,HSPD1,AHSG,PPIA,HSPA8
GO:0001775	Cell activation	16	1075	0.45	0.0145	9606.ENSP00000245907,9606.ENSP00000259396,9606.ENSP00000262746,9606.ENSP00000335153,9606.ENSP00000336829,9606.ENSP00000339001,9606.ENSP00000341289,9606.ENSP00000342026,9606.ENSP00000348170,9606.ENSP00000353408,9606.ENSP00000357722,9606.ENSP00000357727,9606.ENSP00000373620,9606.ENSP00000393887,9606.ENSP00000419425,9606.ENSP00000432083	C3,ORM1,PRDX1,HSP90AA1,FGG,TUBB,TUBB4B,PRDX6,HP,MSN,S100A8,S100A9,HSPD1,AHSG,PPIA,HSPA8
GO:0042221	Response to chemical	39	4333	0.23	0.021	9606.ENSP00000217182,9606.ENSP00000233893,9606.ENSP00000241337,9606.ENSP00000247461,9606.ENSP00000262746,9606.ENSP00000266041,9606.ENSP00000270142,9606.ENSP00000278572,9606.ENSP00000295897,9606.ENSP00000297283,9606.ENSP00000299767,9606.ENSP00000300289,9606.ENSP00000304592,9606.ENSP00000311469,9606.ENSP00000311997,9606.ENSP00000320295,9606.ENSP00000320866,9606.ENSP00000324105,9606.ENSP00000324173,…	EEF1A2,HSPE1,GSTM2,CANX,PRDX1,ITIH4,SOD1,RPS3,ALB,PGAM2,HSP90B1,PDIA3,FASN,GSTM1,NEFH,TUBB3,CALR,ENO3,HSPA5,EIF4A2,HSP90AA1,FGG,PRDX6,HP,ATP6V1H,MSN,SPTA1,S100A8,S100A9,RPL10A,HADHA,HSPD1,PPIA,HSPA8,CRYAB,SPTB,ZDHHC7,RPS19,NEFL
GO:0019222	Regulation of metabolic process	54	6948	0.17	0.0316	9606.ENSP00000217182,9606.ENSP00000233893,9606.ENSP00000245907,9606.ENSP00000251453,9606.ENSP00000259396,9606.ENSP00000262096,9606.ENSP00000262746,9606.ENSP00000265983,9606.ENSP00000266041,9606.ENSP00000266079,9606.ENSP00000270142,9606.ENSP00000278572,9606.ENSP00000296326,9606.ENSP00000299767,9606.ENSP00000304592,9606.ENSP00000307889,9606.ENSP00000309830,9606.ENSP00000311430,9606.ENSP00000320866,…	EEF1A2,HSPE1,C3,RPS16,ORM1,ZDHHC2,PRDX1,HPX,ITIH4,PRPF6,SOD1,RPS3,ZDHHC19,HSP90B1,FASN,RPL13,RPL38,RPL4,CALR,RPLP2,HSPA5,EIF4A2,EEF1G,HSP90AA1,FGG,RPS7,RPL7,RPS2,PRDX6,RPL21,HP,ATP6V1H,MSN,S100A8,S100A9,RPL7A,GLO1,RPL10A,ZDHHC21,HSPD1,CCT4,RPL34,RPL31,AHSG,RPL17,RPL32,RPL35A,RPL30,HSPA8,CRYAB,RPS13,ZDHHC7,RPS19,RPS5
