# Supplementary material for: PRDX6: A protein bridging S-palmitoylation and diabetic neuropathy
Source: Front Endocrinol (Lausanne). 2022 Sep 2;13:992875. doi: 10.3389/fendo.2022.992875 (PMC9478578; doi:10.3389/fendo.2022.992875)
Supplement: Supplementary file 6 [file Table_5.xlsx]

## Sheet: Sheet1
#term ID	term description	observed gene count	background gene count	strength	false discovery rate	matching proteins in your network (IDs)	matching proteins in your network (labels)
GO:0016417	S-acyltransferase activity	25	30	2.2	4.7e-40	9606.ENSP00000262096,9606.ENSP00000283441,9606.ENSP00000287169,9606.ENSP00000296127,9606.ENSP00000296326,9606.ENSP00000304592,9606.ENSP00000309429,9606.ENSP00000318222,9606.ENSP00000330485,9606.ENSP00000340299,9606.ENSP00000349689,9606.ENSP00000352821,9606.ENSP00000358413,9606.ENSP00000361748,9606.ENSP00000362465,9606.ENSP00000363257,9606.ENSP00000370303,9606.ENSP00000371905,9606.ENSP00000377357,…	ZDHHC2,ZDHHC11,ZDHHC5,ZDHHC3,ZDHHC19,FASN,ZDHHC24,ZDHHC22,ZDHHC23,ZDHHC1,ZDHHC9,ZDHHC14,ZDHHC6,ZDHHC12,ZDHHC15,ZDHHC18,ZDHHC21,ZDHHC20,ZDHHC16,ZDHHC4,ZDHHC8,ZDHHC13,ZDHHC17,ZDHHC11B,ZDHHC7
GO:0019706	Protein-cysteine s-palmitoyltransferase activity	24	26	2.24	2.3e-39	9606.ENSP00000262096,9606.ENSP00000283441,9606.ENSP00000287169,9606.ENSP00000296127,9606.ENSP00000296326,9606.ENSP00000309429,9606.ENSP00000318222,9606.ENSP00000330485,9606.ENSP00000340299,9606.ENSP00000349689,9606.ENSP00000352821,9606.ENSP00000358413,9606.ENSP00000361748,9606.ENSP00000362465,9606.ENSP00000363257,9606.ENSP00000370303,9606.ENSP00000371905,9606.ENSP00000377357,9606.ENSP00000379934,…	ZDHHC2,ZDHHC11,ZDHHC5,ZDHHC3,ZDHHC19,ZDHHC24,ZDHHC22,ZDHHC23,ZDHHC1,ZDHHC9,ZDHHC14,ZDHHC6,ZDHHC12,ZDHHC15,ZDHHC18,ZDHHC21,ZDHHC20,ZDHHC16,ZDHHC4,ZDHHC8,ZDHHC13,ZDHHC17,ZDHHC11B,ZDHHC7
GO:0005198	Structural molecule activity	38	635	1.05	2.01e-26	9606.ENSP00000228841,9606.ENSP00000248437,9606.ENSP00000251453,9606.ENSP00000264071,9606.ENSP00000278572,9606.ENSP00000301071,9606.ENSP00000307280,9606.ENSP00000307889,9606.ENSP00000309830,9606.ENSP00000311430,9606.ENSP00000311997,9606.ENSP00000320295,9606.ENSP00000322419,9606.ENSP00000336829,9606.ENSP00000339001,9606.ENSP00000339095,9606.ENSP00000339795,9606.ENSP00000341289,9606.ENSP00000341885,…	MYL2,TUBA4A,RPS16,TUBB4A,RPS3,TUBA1A,MYL1,RPL13,RPL38,RPL4,NEFH,TUBB3,RPLP2,FGG,TUBB,RPS7,RPL7,TUBB4B,RPS2,RPL21,MSN,SPTA1,RPL7A,RPL10A,TPM2,TUBB2A,RPL34,RPL31,RPL17,RPL32,RPL35A,RPL30,CRYAB,RPS13,SPTB,RPS19,RPS5,NEFL
GO:0016747	Transferase activity, transferring acyl groups other than amino-acyl groups	26	197	1.39	3.32e-25	9606.ENSP00000262096,9606.ENSP00000283441,9606.ENSP00000287169,9606.ENSP00000296127,9606.ENSP00000296326,9606.ENSP00000304592,9606.ENSP00000309429,9606.ENSP00000318222,9606.ENSP00000330485,9606.ENSP00000340299,9606.ENSP00000349689,9606.ENSP00000352821,9606.ENSP00000358413,9606.ENSP00000361748,9606.ENSP00000362465,9606.ENSP00000363257,9606.ENSP00000370023,9606.ENSP00000370303,9606.ENSP00000371905,…	ZDHHC2,ZDHHC11,ZDHHC5,ZDHHC3,ZDHHC19,FASN,ZDHHC24,ZDHHC22,ZDHHC23,ZDHHC1,ZDHHC9,ZDHHC14,ZDHHC6,ZDHHC12,ZDHHC15,ZDHHC18,HADHA,ZDHHC21,ZDHHC20,ZDHHC16,ZDHHC4,ZDHHC8,ZDHHC13,ZDHHC17,ZDHHC11B,ZDHHC7
GO:0003735	Structural constituent of ribosome	21	159	1.4	5.06e-20	9606.ENSP00000251453,9606.ENSP00000278572,9606.ENSP00000307889,9606.ENSP00000309830,9606.ENSP00000311430,9606.ENSP00000322419,9606.ENSP00000339095,9606.ENSP00000339795,9606.ENSP00000341885,9606.ENSP00000346027,9606.ENSP00000361076,9606.ENSP00000363018,9606.ENSP00000378163,9606.ENSP00000386717,9606.ENSP00000397798,9606.ENSP00000416429,9606.ENSP00000419117,9606.ENSP00000428085,9606.ENSP00000435777,…	RPS16,RPS3,RPL13,RPL38,RPL4,RPLP2,RPS7,RPL7,RPS2,RPL21,RPL7A,RPL10A,RPL34,RPL31,RPL17,RPL32,RPL35A,RPL30,RPS13,RPS19,RPS5
GO:0003723	RNA binding	39	1649	0.65	1.46e-13	9606.ENSP00000217182,9606.ENSP00000233893,9606.ENSP00000247461,9606.ENSP00000251453,9606.ENSP00000255381,9606.ENSP00000262746,9606.ENSP00000266079,9606.ENSP00000278572,9606.ENSP00000299767,9606.ENSP00000300289,9606.ENSP00000304592,9606.ENSP00000307889,9606.ENSP00000309830,9606.ENSP00000311430,9606.ENSP00000320866,9606.ENSP00000326381,9606.ENSP00000331901,9606.ENSP00000335153,9606.ENSP00000339095,…	EEF1A2,HSPE1,CANX,RPS16,MYH4,PRDX1,PRPF6,RPS3,HSP90B1,PDIA3,FASN,RPL13,RPL38,RPL4,CALR,EIF4A2,EEF1G,HSP90AA1,RPS7,RPL7,TUBB4B,RPS2,RPL21,MSN,RPL7A,RPL10A,HSPD1,CCT4,RPL34,RPL31,RPL17,RPL32,RPL35A,PPIA,RPL30,HSPA8,RPS13,RPS19,RPS5
GO:0051082	Unfolded protein binding	13	108	1.35	2.31e-11	9606.ENSP00000216218,9606.ENSP00000233893,9606.ENSP00000247461,9606.ENSP00000299767,9606.ENSP00000320866,9606.ENSP00000324173,9606.ENSP00000335153,9606.ENSP00000341289,9606.ENSP00000373620,9606.ENSP00000377958,9606.ENSP00000419425,9606.ENSP00000432083,9606.ENSP00000433560	ST13,HSPE1,CANX,HSP90B1,CALR,HSPA5,HSP90AA1,TUBB4B,HSPD1,CCT4,PPIA,HSPA8,CRYAB
GO:0005200	Structural constituent of cytoskeleton	12	104	1.34	3.19e-10	9606.ENSP00000248437,9606.ENSP00000264071,9606.ENSP00000301071,9606.ENSP00000311997,9606.ENSP00000320295,9606.ENSP00000339001,9606.ENSP00000341289,9606.ENSP00000353408,9606.ENSP00000357129,9606.ENSP00000369703,9606.ENSP00000451752,9606.ENSP00000482169	TUBA4A,TUBB4A,TUBA1A,NEFH,TUBB3,TUBB,TUBB4B,MSN,SPTA1,TUBB2A,SPTB,NEFL
GO:0003824	Catalytic activity	57	5486	0.29	2.72e-06	9606.ENSP00000217182,9606.ENSP00000221476,9606.ENSP00000241337,9606.ENSP00000248437,9606.ENSP00000255381,9606.ENSP00000256593,9606.ENSP00000262096,9606.ENSP00000262746,9606.ENSP00000264071,9606.ENSP00000270142,9606.ENSP00000278353,9606.ENSP00000278572,9606.ENSP00000283441,9606.ENSP00000287169,9606.ENSP00000296127,9606.ENSP00000296326,9606.ENSP00000297283,9606.ENSP00000300289,9606.ENSP00000301071,…	EEF1A2,CKM,GSTM2,TUBA4A,MYH4,GSTM5,ZDHHC2,PRDX1,TUBB4A,SOD1,HSD17B12,RPS3,ZDHHC11,ZDHHC5,ZDHHC3,ZDHHC19,PGAM2,PDIA3,TUBA1A,FASN,ZDHHC24,GSTM1,ZDHHC22,TUBB3,ENO3,HSPA5,EIF4A2,ZDHHC23,IDH2,HSP90AA1,TUBB,ZDHHC1,TUBB4B,PRDX6,HP,ATP2A1,ZDHHC9,ZDHHC14,ZDHHC6,ZDHHC12,GLO1,ZDHHC15,ZDHHC18,TUBB2A,HADHA,ZDHHC21,ZDHHC20,HSPD1,ZDHHC16,ZDHHC4,ZDHHC8,ZDHHC13,ZDHHC17,PPIA,HSPA8,ZDHHC11B,ZDHHC7
GO:0051087	Chaperone binding	8	105	1.16	3.75e-05	9606.ENSP00000216218,9606.ENSP00000233893,9606.ENSP00000270142,9606.ENSP00000295897,9606.ENSP00000320866,9606.ENSP00000324173,9606.ENSP00000373620,9606.ENSP00000432083	ST13,HSPE1,SOD1,ALB,CALR,HSPA5,HSPD1,HSPA8
GO:0016209	Antioxidant activity	7	74	1.25	5.49e-05	9606.ENSP00000241337,9606.ENSP00000262746,9606.ENSP00000270142,9606.ENSP00000295897,9606.ENSP00000342026,9606.ENSP00000348170,9606.ENSP00000357727	GSTM2,PRDX1,SOD1,ALB,PRDX6,HP,S100A9
GO:0016740	Transferase activity	30	2170	0.42	0.00015	9606.ENSP00000221476,9606.ENSP00000241337,9606.ENSP00000256593,9606.ENSP00000262096,9606.ENSP00000283441,9606.ENSP00000287169,9606.ENSP00000296127,9606.ENSP00000296326,9606.ENSP00000304592,9606.ENSP00000309429,9606.ENSP00000311469,9606.ENSP00000318222,9606.ENSP00000330485,9606.ENSP00000340299,9606.ENSP00000349689,9606.ENSP00000352821,9606.ENSP00000358413,9606.ENSP00000361748,9606.ENSP00000362465,…	CKM,GSTM2,GSTM5,ZDHHC2,ZDHHC11,ZDHHC5,ZDHHC3,ZDHHC19,FASN,ZDHHC24,GSTM1,ZDHHC22,ZDHHC23,ZDHHC1,ZDHHC9,ZDHHC14,ZDHHC6,ZDHHC12,ZDHHC15,ZDHHC18,HADHA,ZDHHC21,ZDHHC20,ZDHHC16,ZDHHC4,ZDHHC8,ZDHHC13,ZDHHC17,ZDHHC11B,ZDHHC7
GO:0003676	Nucleic acid binding	41	3947	0.29	0.0011	9606.ENSP00000217182,9606.ENSP00000233893,9606.ENSP00000247461,9606.ENSP00000251453,9606.ENSP00000255381,9606.ENSP00000262746,9606.ENSP00000266079,9606.ENSP00000278572,9606.ENSP00000295897,9606.ENSP00000299767,9606.ENSP00000300289,9606.ENSP00000304592,9606.ENSP00000307889,9606.ENSP00000309830,9606.ENSP00000311430,9606.ENSP00000320866,9606.ENSP00000326381,9606.ENSP00000331901,9606.ENSP00000335153,…	EEF1A2,HSPE1,CANX,RPS16,MYH4,PRDX1,PRPF6,RPS3,ALB,HSP90B1,PDIA3,FASN,RPL13,RPL38,RPL4,CALR,EIF4A2,EEF1G,HSP90AA1,RPS7,RPL7,ZDHHC1,TUBB4B,RPS2,RPL21,MSN,RPL7A,RPL10A,HSPD1,CCT4,RPL34,RPL31,RPL17,RPL32,RPL35A,PPIA,RPL30,HSPA8,RPS13,RPS19,RPS5
GO:1901363	Heterocyclic compound binding	53	5831	0.23	0.0011	9606.ENSP00000216218,9606.ENSP00000217182,9606.ENSP00000221476,9606.ENSP00000233893,9606.ENSP00000247461,9606.ENSP00000248437,9606.ENSP00000251453,9606.ENSP00000255381,9606.ENSP00000262746,9606.ENSP00000264071,9606.ENSP00000266079,9606.ENSP00000278572,9606.ENSP00000295897,9606.ENSP00000299767,9606.ENSP00000300289,9606.ENSP00000301071,9606.ENSP00000304592,9606.ENSP00000307889,9606.ENSP00000309830,…	ST13,EEF1A2,CKM,HSPE1,CANX,TUBA4A,RPS16,MYH4,PRDX1,TUBB4A,PRPF6,RPS3,ALB,HSP90B1,PDIA3,TUBA1A,FASN,RPL13,RPL38,RPL4,TUBB3,CALR,HSPA5,EIF4A2,IDH2,EEF1G,HSP90AA1,TUBB,RPS7,RPL7,ZDHHC1,TUBB4B,RPS2,RPL21,ATP2A1,MSN,RPL7A,RPL10A,TUBB2A,HADHA,HSPD1,CCT4,RPL34,RPL31,RPL17,RPL32,RPL35A,PPIA,RPL30,HSPA8,RPS13,RPS19,RPS5
GO:0097159	Organic cyclic compound binding	53	5916	0.23	0.0015	9606.ENSP00000216218,9606.ENSP00000217182,9606.ENSP00000221476,9606.ENSP00000233893,9606.ENSP00000247461,9606.ENSP00000248437,9606.ENSP00000251453,9606.ENSP00000255381,9606.ENSP00000262746,9606.ENSP00000264071,9606.ENSP00000266079,9606.ENSP00000278572,9606.ENSP00000295897,9606.ENSP00000299767,9606.ENSP00000300289,9606.ENSP00000301071,9606.ENSP00000304592,9606.ENSP00000307889,9606.ENSP00000309830,…	ST13,EEF1A2,CKM,HSPE1,CANX,TUBA4A,RPS16,MYH4,PRDX1,TUBB4A,PRPF6,RPS3,ALB,HSP90B1,PDIA3,TUBA1A,FASN,RPL13,RPL38,RPL4,TUBB3,CALR,HSPA5,EIF4A2,IDH2,EEF1G,HSP90AA1,TUBB,RPS7,RPL7,ZDHHC1,TUBB4B,RPS2,RPL21,ATP2A1,MSN,RPL7A,RPL10A,TUBB2A,HADHA,HSPD1,CCT4,RPL34,RPL31,RPL17,RPL32,RPL35A,PPIA,RPL30,HSPA8,RPS13,RPS19,RPS5
GO:0017111	Nucleoside-triphosphatase activity	15	760	0.57	0.0022	9606.ENSP00000217182,9606.ENSP00000248437,9606.ENSP00000255381,9606.ENSP00000264071,9606.ENSP00000301071,9606.ENSP00000320295,9606.ENSP00000324173,9606.ENSP00000326381,9606.ENSP00000335153,9606.ENSP00000339001,9606.ENSP00000341289,9606.ENSP00000349595,9606.ENSP00000369703,9606.ENSP00000373620,9606.ENSP00000432083	EEF1A2,TUBA4A,MYH4,TUBB4A,TUBA1A,TUBB3,HSPA5,EIF4A2,HSP90AA1,TUBB,TUBB4B,ATP2A1,TUBB2A,HSPD1,HSPA8
GO:0140096	Catalytic activity, acting on a protein	27	2116	0.38	0.0022	9606.ENSP00000262096,9606.ENSP00000283441,9606.ENSP00000287169,9606.ENSP00000296127,9606.ENSP00000296326,9606.ENSP00000300289,9606.ENSP00000309429,9606.ENSP00000318222,9606.ENSP00000330485,9606.ENSP00000340299,9606.ENSP00000348170,9606.ENSP00000349689,9606.ENSP00000352821,9606.ENSP00000358413,9606.ENSP00000361748,9606.ENSP00000362465,9606.ENSP00000363257,9606.ENSP00000370303,9606.ENSP00000371905,…	ZDHHC2,ZDHHC11,ZDHHC5,ZDHHC3,ZDHHC19,PDIA3,ZDHHC24,ZDHHC22,ZDHHC23,ZDHHC1,HP,ZDHHC9,ZDHHC14,ZDHHC6,ZDHHC12,ZDHHC15,ZDHHC18,ZDHHC21,ZDHHC20,ZDHHC16,ZDHHC4,ZDHHC8,ZDHHC13,ZDHHC17,PPIA,ZDHHC11B,ZDHHC7
GO:0044877	Protein-containing complex binding	19	1216	0.47	0.0035	9606.ENSP00000216218,9606.ENSP00000255381,9606.ENSP00000266079,9606.ENSP00000278353,9606.ENSP00000278572,9606.ENSP00000311997,9606.ENSP00000320866,9606.ENSP00000324105,9606.ENSP00000324173,9606.ENSP00000335153,9606.ENSP00000339001,9606.ENSP00000357129,9606.ENSP00000367542,9606.ENSP00000370023,9606.ENSP00000373620,9606.ENSP00000432083,9606.ENSP00000433560,9606.ENSP00000451752,9606.ENSP00000482169	ST13,MYH4,PRPF6,HSD17B12,RPS3,NEFH,CALR,ENO3,HSPA5,HSP90AA1,TUBB,SPTA1,TPM2,HADHA,HSPD1,HSPA8,CRYAB,SPTB,NEFL
GO:0050839	Cell adhesion molecule binding	12	538	0.62	0.0044	9606.ENSP00000262746,9606.ENSP00000304592,9606.ENSP00000320866,9606.ENSP00000324173,9606.ENSP00000331901,9606.ENSP00000336829,9606.ENSP00000341885,9606.ENSP00000342026,9606.ENSP00000353408,9606.ENSP00000361076,9606.ENSP00000378163,9606.ENSP00000432083	PRDX1,FASN,CALR,HSPA5,EEF1G,FGG,RPS2,PRDX6,MSN,RPL7A,RPL34,HSPA8
GO:0045296	Cadherin binding	9	334	0.7	0.0107	9606.ENSP00000262746,9606.ENSP00000304592,9606.ENSP00000324173,9606.ENSP00000331901,9606.ENSP00000341885,9606.ENSP00000342026,9606.ENSP00000361076,9606.ENSP00000378163,9606.ENSP00000432083	PRDX1,FASN,HSPA5,EEF1G,RPS2,PRDX6,RPL7A,RPL34,HSPA8
GO:0005504	Fatty acid binding	4	41	1.26	0.0111	9606.ENSP00000241337,9606.ENSP00000295897,9606.ENSP00000357722,9606.ENSP00000357727	GSTM2,ALB,S100A8,S100A9
GO:0042802	Identical protein binding	23	1896	0.36	0.0163	9606.ENSP00000216218,9606.ENSP00000241337,9606.ENSP00000256593,9606.ENSP00000262096,9606.ENSP00000262746,9606.ENSP00000270142,9606.ENSP00000295897,9606.ENSP00000296127,9606.ENSP00000300289,9606.ENSP00000301071,9606.ENSP00000304592,9606.ENSP00000311469,9606.ENSP00000324105,9606.ENSP00000335153,9606.ENSP00000336829,9606.ENSP00000339795,9606.ENSP00000342026,9606.ENSP00000349595,9606.ENSP00000367542,…	ST13,GSTM2,GSTM5,ZDHHC2,PRDX1,SOD1,ALB,ZDHHC3,PDIA3,TUBA1A,FASN,GSTM1,ENO3,HSP90AA1,FGG,RPL7,PRDX6,ATP2A1,TPM2,ZDHHC17,CRYAB,RPS19,NEFL
GO:0003729	mRNA binding	8	289	0.72	0.0202	9606.ENSP00000278572,9606.ENSP00000320866,9606.ENSP00000339095,9606.ENSP00000339795,9606.ENSP00000341885,9606.ENSP00000428085,9606.ENSP00000435777,9606.ENSP00000472985	RPS3,CALR,RPS7,RPL7,RPS2,RPL30,RPS13,RPS5
GO:0036094	Small molecule binding	27	2516	0.31	0.027	9606.ENSP00000216218,9606.ENSP00000217182,9606.ENSP00000221476,9606.ENSP00000233893,9606.ENSP00000241337,9606.ENSP00000248437,9606.ENSP00000255381,9606.ENSP00000264071,9606.ENSP00000295897,9606.ENSP00000299767,9606.ENSP00000301071,9606.ENSP00000304592,9606.ENSP00000320295,9606.ENSP00000324173,9606.ENSP00000326381,9606.ENSP00000331897,9606.ENSP00000335153,9606.ENSP00000339001,9606.ENSP00000341289,…	ST13,EEF1A2,CKM,HSPE1,GSTM2,TUBA4A,MYH4,TUBB4A,ALB,HSP90B1,TUBA1A,FASN,TUBB3,HSPA5,EIF4A2,IDH2,HSP90AA1,TUBB,TUBB4B,ATP2A1,S100A8,S100A9,TUBB2A,HADHA,HSPD1,CCT4,HSPA8
GO:0099184	Structural constituent of postsynaptic intermediate filament cytoskeleton	2	3	2.1	0.0286	9606.ENSP00000311997,9606.ENSP00000482169	NEFH,NEFL
GO:0004364	Glutathione transferase activity	3	22	1.41	0.0307	9606.ENSP00000241337,9606.ENSP00000256593,9606.ENSP00000311469	GSTM2,GSTM5,GSTM1
GO:0005515	Protein binding	55	7026	0.17	0.0307	9606.ENSP00000216218,9606.ENSP00000217182,9606.ENSP00000228841,9606.ENSP00000233893,9606.ENSP00000241337,9606.ENSP00000245907,9606.ENSP00000247461,9606.ENSP00000248437,9606.ENSP00000255381,9606.ENSP00000256593,9606.ENSP00000262096,9606.ENSP00000262746,9606.ENSP00000266079,9606.ENSP00000270142,9606.ENSP00000278353,9606.ENSP00000278572,9606.ENSP00000295897,9606.ENSP00000296127,9606.ENSP00000299767,…	ST13,EEF1A2,MYL2,HSPE1,GSTM2,C3,CANX,TUBA4A,MYH4,GSTM5,ZDHHC2,PRDX1,PRPF6,SOD1,HSD17B12,RPS3,ALB,ZDHHC3,HSP90B1,PDIA3,TUBA1A,FASN,GSTM1,NEFH,TUBB3,CALR,ENO3,HSPA5,EEF1G,HSP90AA1,FGG,TUBB,RPS7,RPL7,TUBB4B,RPS2,PRDX6,HP,ATP2A1,MSN,SPTA1,S100A8,S100A9,RPL7A,TPM2,HSPD1,CCT4,RPL34,ZDHHC17,PPIA,HSPA8,CRYAB,SPTB,RPS19,NEFL
GO:0003924	GTPase activity	8	318	0.68	0.0323	9606.ENSP00000217182,9606.ENSP00000248437,9606.ENSP00000264071,9606.ENSP00000301071,9606.ENSP00000320295,9606.ENSP00000339001,9606.ENSP00000341289,9606.ENSP00000369703	EEF1A2,TUBA4A,TUBB4A,TUBA1A,TUBB3,TUBB,TUBB4B,TUBB2A
GO:0035662	Toll-like receptor 4 binding	2	4	1.97	0.0379	9606.ENSP00000357722,9606.ENSP00000357727	S100A8,S100A9
GO:0044183	Protein folding chaperone	3	26	1.34	0.0427	9606.ENSP00000320866,9606.ENSP00000324173,9606.ENSP00000432083	CALR,HSPA5,HSPA8

## Sheet: PRDX6
#term ID	term description	observed gene count	background gene count	strength	false discovery rate	matching proteins in your network (IDs)	matching proteins in your network (labels)
GO:0003824	Catalytic activity	57	5486	0.29	2.72e-06	9606.ENSP00000217182,9606.ENSP00000221476,9606.ENSP00000241337,9606.ENSP00000248437,9606.ENSP00000255381,9606.ENSP00000256593,9606.ENSP00000262096,9606.ENSP00000262746,9606.ENSP00000264071,9606.ENSP00000270142,9606.ENSP00000278353,9606.ENSP00000278572,9606.ENSP00000283441,9606.ENSP00000287169,9606.ENSP00000296127,9606.ENSP00000296326,9606.ENSP00000297283,9606.ENSP00000300289,9606.ENSP00000301071,…	EEF1A2,CKM,GSTM2,TUBA4A,MYH4,GSTM5,ZDHHC2,PRDX1,TUBB4A,SOD1,HSD17B12,RPS3,ZDHHC11,ZDHHC5,ZDHHC3,ZDHHC19,PGAM2,PDIA3,TUBA1A,FASN,ZDHHC24,GSTM1,ZDHHC22,TUBB3,ENO3,HSPA5,EIF4A2,ZDHHC23,IDH2,HSP90AA1,TUBB,ZDHHC1,TUBB4B,PRDX6,HP,ATP2A1,ZDHHC9,ZDHHC14,ZDHHC6,ZDHHC12,GLO1,ZDHHC15,ZDHHC18,TUBB2A,HADHA,ZDHHC21,ZDHHC20,HSPD1,ZDHHC16,ZDHHC4,ZDHHC8,ZDHHC13,ZDHHC17,PPIA,HSPA8,ZDHHC11B,ZDHHC7
GO:0016209	Antioxidant activity	7	74	1.25	5.49e-05	9606.ENSP00000241337,9606.ENSP00000262746,9606.ENSP00000270142,9606.ENSP00000295897,9606.ENSP00000342026,9606.ENSP00000348170,9606.ENSP00000357727	GSTM2,PRDX1,SOD1,ALB,PRDX6,HP,S100A9
GO:0050839	Cell adhesion molecule binding	12	538	0.62	0.0044	9606.ENSP00000262746,9606.ENSP00000304592,9606.ENSP00000320866,9606.ENSP00000324173,9606.ENSP00000331901,9606.ENSP00000336829,9606.ENSP00000341885,9606.ENSP00000342026,9606.ENSP00000353408,9606.ENSP00000361076,9606.ENSP00000378163,9606.ENSP00000432083	PRDX1,FASN,CALR,HSPA5,EEF1G,FGG,RPS2,PRDX6,MSN,RPL7A,RPL34,HSPA8
GO:0045296	Cadherin binding	9	334	0.7	0.0107	9606.ENSP00000262746,9606.ENSP00000304592,9606.ENSP00000324173,9606.ENSP00000331901,9606.ENSP00000341885,9606.ENSP00000342026,9606.ENSP00000361076,9606.ENSP00000378163,9606.ENSP00000432083	PRDX1,FASN,HSPA5,EEF1G,RPS2,PRDX6,RPL7A,RPL34,HSPA8
GO:0042802	Identical protein binding	23	1896	0.36	0.0163	9606.ENSP00000216218,9606.ENSP00000241337,9606.ENSP00000256593,9606.ENSP00000262096,9606.ENSP00000262746,9606.ENSP00000270142,9606.ENSP00000295897,9606.ENSP00000296127,9606.ENSP00000300289,9606.ENSP00000301071,9606.ENSP00000304592,9606.ENSP00000311469,9606.ENSP00000324105,9606.ENSP00000335153,9606.ENSP00000336829,9606.ENSP00000339795,9606.ENSP00000342026,9606.ENSP00000349595,9606.ENSP00000367542,…	ST13,GSTM2,GSTM5,ZDHHC2,PRDX1,SOD1,ALB,ZDHHC3,PDIA3,TUBA1A,FASN,GSTM1,ENO3,HSP90AA1,FGG,RPL7,PRDX6,ATP2A1,TPM2,ZDHHC17,CRYAB,RPS19,NEFL
GO:0005515	Protein binding	55	7026	0.17	0.0307	9606.ENSP00000216218,9606.ENSP00000217182,9606.ENSP00000228841,9606.ENSP00000233893,9606.ENSP00000241337,9606.ENSP00000245907,9606.ENSP00000247461,9606.ENSP00000248437,9606.ENSP00000255381,9606.ENSP00000256593,9606.ENSP00000262096,9606.ENSP00000262746,9606.ENSP00000266079,9606.ENSP00000270142,9606.ENSP00000278353,9606.ENSP00000278572,9606.ENSP00000295897,9606.ENSP00000296127,9606.ENSP00000299767,…	ST13,EEF1A2,MYL2,HSPE1,GSTM2,C3,CANX,TUBA4A,MYH4,GSTM5,ZDHHC2,PRDX1,PRPF6,SOD1,HSD17B12,RPS3,ALB,ZDHHC3,HSP90B1,PDIA3,TUBA1A,FASN,GSTM1,NEFH,TUBB3,CALR,ENO3,HSPA5,EEF1G,HSP90AA1,FGG,TUBB,RPS7,RPL7,TUBB4B,RPS2,PRDX6,HP,ATP2A1,MSN,SPTA1,S100A8,S100A9,RPL7A,TPM2,HSPD1,CCT4,RPL34,ZDHHC17,PPIA,HSPA8,CRYAB,SPTB,RPS19,NEFL
