# Supplementary material for: PRDX6: A protein bridging S-palmitoylation and diabetic neuropathy
Source: Front Endocrinol (Lausanne). 2022 Sep 2;13:992875. doi: 10.3389/fendo.2022.992875 (PMC9478578; doi:10.3389/fendo.2022.992875)
Supplement: Supplementary file 7 [file Table_6.xlsx]

## Sheet: Sheet1
#term ID	term description	observed gene count	background gene count	strength	false discovery rate	matching proteins in your network (IDs)	matching proteins in your network (labels)
hsa03010	Ribosome	20	130	1.46	2.99e-20	9606.ENSP00000251453,9606.ENSP00000307889,9606.ENSP00000309830,9606.ENSP00000311430,9606.ENSP00000322419,9606.ENSP00000339095,9606.ENSP00000339795,9606.ENSP00000341885,9606.ENSP00000346027,9606.ENSP00000361076,9606.ENSP00000363018,9606.ENSP00000378163,9606.ENSP00000386717,9606.ENSP00000397798,9606.ENSP00000416429,9606.ENSP00000419117,9606.ENSP00000428085,9606.ENSP00000435777,9606.ENSP00000470972,…	RPS16,RPL13,RPL38,RPL4,RPLP2,RPS7,RPL7,RPS2,RPL21,RPL7A,RPL10A,RPL34,RPL31,RPL17,RPL32,RPL35A,RPL30,RPS13,RPS19,RPS5
hsa04145	Phagosome	11	142	1.16	8.84e-08	9606.ENSP00000245907,9606.ENSP00000247461,9606.ENSP00000248437,9606.ENSP00000264071,9606.ENSP00000301071,9606.ENSP00000320295,9606.ENSP00000320866,9606.ENSP00000339001,9606.ENSP00000341289,9606.ENSP00000352522,9606.ENSP00000369703	C3,CANX,TUBA4A,TUBB4A,TUBA1A,TUBB3,CALR,TUBB,TUBB4B,ATP6V1H,TUBB2A
hsa04540	Gap junction	7	87	1.18	7.41e-05	9606.ENSP00000248437,9606.ENSP00000264071,9606.ENSP00000301071,9606.ENSP00000320295,9606.ENSP00000339001,9606.ENSP00000341289,9606.ENSP00000369703	TUBA4A,TUBB4A,TUBA1A,TUBB3,TUBB,TUBB4B,TUBB2A
hsa04612	Antigen processing and presentation	6	63	1.25	0.00015	9606.ENSP00000247461,9606.ENSP00000300289,9606.ENSP00000320866,9606.ENSP00000324173,9606.ENSP00000335153,9606.ENSP00000432083	CANX,PDIA3,CALR,HSPA5,HSP90AA1,HSPA8
hsa05020	Prion disease	10	265	0.85	0.00015	9606.ENSP00000248437,9606.ENSP00000264071,9606.ENSP00000270142,9606.ENSP00000301071,9606.ENSP00000320295,9606.ENSP00000324173,9606.ENSP00000339001,9606.ENSP00000341289,9606.ENSP00000369703,9606.ENSP00000432083	TUBA4A,TUBB4A,SOD1,TUBA1A,TUBB3,HSPA5,TUBB,TUBB4B,TUBB2A,HSPA8
hsa04141	Protein processing in endoplasmic reticulum	8	165	0.96	0.0002	9606.ENSP00000247461,9606.ENSP00000299767,9606.ENSP00000300289,9606.ENSP00000320866,9606.ENSP00000324173,9606.ENSP00000335153,9606.ENSP00000432083,9606.ENSP00000433560	CANX,HSP90B1,PDIA3,CALR,HSPA5,HSP90AA1,HSPA8,CRYAB
hsa05014	Amyotrophic lateral sclerosis	11	352	0.77	0.0002	9606.ENSP00000248437,9606.ENSP00000264071,9606.ENSP00000270142,9606.ENSP00000301071,9606.ENSP00000311997,9606.ENSP00000320295,9606.ENSP00000324173,9606.ENSP00000339001,9606.ENSP00000341289,9606.ENSP00000369703,9606.ENSP00000482169	TUBA4A,TUBB4A,SOD1,TUBA1A,NEFH,TUBB3,HSPA5,TUBB,TUBB4B,TUBB2A,NEFL
hsa00480	Glutathione metabolism	5	53	1.25	0.00058	9606.ENSP00000241337,9606.ENSP00000256593,9606.ENSP00000311469,9606.ENSP00000331897,9606.ENSP00000342026	GSTM2,GSTM5,GSTM1,IDH2,PRDX6
hsa05134	Legionellosis	5	55	1.23	0.00061	9606.ENSP00000217182,9606.ENSP00000245907,9606.ENSP00000331901,9606.ENSP00000373620,9606.ENSP00000432083	EEF1A2,C3,EEF1G,HSPD1,HSPA8
hsa05012	Parkinson disease	8	240	0.8	0.0017	9606.ENSP00000248437,9606.ENSP00000264071,9606.ENSP00000301071,9606.ENSP00000320295,9606.ENSP00000324173,9606.ENSP00000339001,9606.ENSP00000341289,9606.ENSP00000369703	TUBA4A,TUBB4A,TUBA1A,TUBB3,HSPA5,TUBB,TUBB4B,TUBB2A
hsa05130	Pathogenic Escherichia coli infection	7	187	0.85	0.0024	9606.ENSP00000248437,9606.ENSP00000264071,9606.ENSP00000301071,9606.ENSP00000320295,9606.ENSP00000339001,9606.ENSP00000341289,9606.ENSP00000369703	TUBA4A,TUBB4A,TUBA1A,TUBB3,TUBB,TUBB4B,TUBB2A
hsa05016	Huntington disease	8	298	0.7	0.0062	9606.ENSP00000248437,9606.ENSP00000264071,9606.ENSP00000270142,9606.ENSP00000301071,9606.ENSP00000320295,9606.ENSP00000339001,9606.ENSP00000341289,9606.ENSP00000369703	TUBA4A,TUBB4A,SOD1,TUBA1A,TUBB3,TUBB,TUBB4B,TUBB2A
hsa05010	Alzheimer disease	8	355	0.63	0.0178	9606.ENSP00000248437,9606.ENSP00000264071,9606.ENSP00000301071,9606.ENSP00000320295,9606.ENSP00000339001,9606.ENSP00000341289,9606.ENSP00000349595,9606.ENSP00000369703	TUBA4A,TUBB4A,TUBA1A,TUBB3,TUBB,TUBB4B,ATP2A1,TUBB2A
hsa04918	Thyroid hormone synthesis	4	74	1.01	0.0181	9606.ENSP00000247461,9606.ENSP00000295897,9606.ENSP00000299767,9606.ENSP00000324173	CANX,ALB,HSP90B1,HSPA5
hsa05418	Fluid shear stress and atherosclerosis	5	130	0.86	0.0181	9606.ENSP00000241337,9606.ENSP00000256593,9606.ENSP00000299767,9606.ENSP00000311469,9606.ENSP00000335153	GSTM2,GSTM5,HSP90B1,GSTM1,HSP90AA1
hsa04657	IL-17 signaling pathway	4	92	0.91	0.0354	9606.ENSP00000299767,9606.ENSP00000335153,9606.ENSP00000357722,9606.ENSP00000357727	HSP90B1,HSP90AA1,S100A8,S100A9
											PRD
