# Supplementary material for: PRDX6: A protein bridging S-palmitoylation and diabetic neuropathy
Source: Front Endocrinol (Lausanne). 2022 Sep 2;13:992875. doi: 10.3389/fendo.2022.992875 (PMC9478578; doi:10.3389/fendo.2022.992875)
Supplement: Supplementary file 8 [file Table_7.xlsx]

## Sheet: BRCA
Query	Statistic	P-value	FDR (BH)	Event_SD	Event_TD	BRCA
ZDHHC9	0.0825255	0.637425	0.826089	122	35
ZDHHC8	0.0328498	0.776703	0.90288	122	77
ZDHHC17	-0.0110784	0.903605	0.960268	122	122
ZDHHC20	-0.0277344	0.768586	0.898573	122	115
ZDHHC6	-0.0309529	0.849622	0.936227	122	40
ZDHHC21	-0.041365	0.84436	0.93386	122	25
ZDHHC5	-0.135271	0.137391	0.386305	122	122
ZDHHC24	-0.175808	0.485298	0.732155	122	18
ZDHHC13	-0.187328	0.0388162	0.199465	122	122
ZDHHC2	-0.26784	0.0439764	0.213426	122	57
ZDHHC16	-0.274822	0.269728	0.55226	122	18
ZDHHC3	-0.284895	0.0044649	0.0605739	122	98
ZDHHC4	-0.307517	0.0281518	0.164956	122	51
ZDHHC7	-0.365638	0.00768629	0.0807349	122	52
ZDHHC1	-0.493602	0.176887	0.442502	122	9

## Sheet: COAD
ZDHHC5	-0.0901377	0.445016	0.641835	100	74	NORMAL			ZDHHC5	-0.226244	0.0449705	0.143863	97	79	TUMOR
ZDHHC3	-0.19003	0.0892806	0.218383	100	81				ZDHHC3	-0.265813	0.0113348	0.0532793	97	90
ZDHHC20	0.204768	0.149469	0.31317	100	51				ZDHHC20	-0.0298996	0.826845	0.914778	97	56
ZDHHC2	0.359855	0.427865	0.626078	100	7
ZDHHC13	-0.112042	0.293083	0.496428	100	90				ZDHHC13	0.0367175	0.732644	0.859072	97	89
	N	T
ZDHHC5	-0.0901377	-0.226244
ZDHHC3	-0.19003	-0.265813
ZDHHC20	0.204768	-0.0298996
ZDHHC2	0.359855
ZDHHC13	-0.112042	0.0367175

## Sheet: GBM
Query	Statistic	P-value	FDR (BH)	Event_SD	Event_TD
ZDHHC24	0.245859	0.0259835	0.0835204	99	82
ZDHHC20	0.218464	0.0298257	0.0926243	99	99
ZDHHC14	0.170514	0.125619	0.261935	99	82
ZDHHC8	0.139849	0.186123	0.343311	99	91
ZDHHC17	0.0473808	0.641425	0.777513	99	99
ZDHHC5	-0.00451941	0.964588	0.979178	99	99
ZDHHC2	-0.054697	0.627687	0.768431	99	81
ZDHHC9	-0.0625868	0.538273	0.699021	99	99
ZDHHC6	-0.0707777	0.554655	0.712251	99	72
ZDHHC13	-0.092916	0.360327	0.539643	99	99
ZDHHC18	-0.17877	0.110308	0.238717	99	81
ZDHHC4	-0.203013	0.0438694	0.122035	99	99
ZDHHC21	-0.219484	0.0376618	0.109496	99	90
ZDHHC3	-0.286691	0.0146238	0.0544812	99	72
ZDHHC15	-0.296719	0.132859	0.272443	99	27

## Sheet: HNSCC
Query	Statistic	P-value	FDR (BH)	Event_SD	Event_TD	NORMAL			Query	Statistic	P-value	FDR (BH)	Event_SD	Event_TD	TUMOR
ZDHHC6	-0.0982767	0.530676	0.620963	63	43				ZDHHC6	0.106365	0.363742	0.549536	109	75
ZDHHC5	-0.47355	8.85863e-05	0.00037278	63	63				ZDHHC5	-0.207376	0.0304884	0.0995878	109	109
ZDHHC4	0.13728	0.368516	0.4663	63	45				ZDHHC4	-0.195856	0.0816622	0.202709	109	80
ZDHHC3	-0.16731	0.222113	0.309804	63	55				ZDHHC3	0.199861	0.0589386	0.159535	109	90
ZDHHC21	-0.000469117	0.997137	0.997747	63	61				ZDHHC21	-0.00788945	0.937272	0.966835	109	102
ZDHHC20	-0.423888	0.000536365	0.00181976	63	63				ZDHHC20	-0.116751	0.226663	0.407731	109	109
ZDHHC18	-0.333449	0.0468808	0.0852426	63	36				ZDHHC18	-0.209108	0.12194	0.265896	109	56
ZDHHC17	0.314315	0.0121151	0.0267058	63	63				ZDHHC17	-0.311482	0.000977604	0.00813212	109	109
ZDHHC13	-0.561812	1.66092e-06	1.0604e-05	63	63				ZDHHC13	-0.211462	0.0272932	0.0921615	109	109
	N	T
ZDHHC6	-0.0982767	0.106365
ZDHHC5	-0.47355	-0.207376
ZDHHC4	0.13728	-0.195856
ZDHHC3	-0.16731	0.199861
ZDHHC21	-0.000469117	-0.00788945
ZDHHC20	-0.423888	-0.116751
ZDHHC18	-0.333449	-0.209108
ZDHHC17	0.314315	-0.311482
ZDHHC13	-0.561812	-0.211462

## Sheet: LSCC
						NORMAL
ZDHHC9	-0.225941	0.155481	0.309986	99	41			ZDHHC9	0.271554	0.0711597	0.183334	108	45
ZDHHC7	-0.604847	1.83337e-08	9.92495e-07	99	72			ZDHHC7	-0.135965	0.232172	0.407208	108	79
ZDHHC6	-0.131858	0.202752	0.370157	99	95			ZDHHC6	0.0306685	0.758444	0.856932	108	103
ZDHHC5	0.0135495	0.894107	0.942545	99	99			ZDHHC5	0.0502441	0.605573	0.7507	108	108
ZDHHC4	-0.10747	0.35546	0.535238	99	76			ZDHHC4	0.104432	0.347443	0.528592	108	83
ZDHHC3	-0.268597	0.00718489	0.0337125	99	99			ZDHHC3	0.151631	0.117225	0.258429	108	108
ZDHHC23	0.0576115	0.643306	0.782203	99	67			ZDHHC23	0.174114	0.140689	0.292569	108	73
ZDHHC21	-0.30925	0.0108829	0.0462049	99	67			ZDHHC21	0.0284381	0.811237	0.89274	108	73
ZDHHC20	-0.0709947	0.48499	0.651363	99	99			ZDHHC20	-0.0932949	0.336872	0.519066	108	108
ZDHHC2	-0.232981	0.020302	0.0726726	99	99			ZDHHC2	0.168381	0.0815147	0.200912	108	108
ZDHHC18	-0.110696	0.316135	0.497531	99	84			ZDHHC18	-0.101562	0.332698	0.51563	108	93
ZDHHC17	0.0972621	0.3382	0.518452	99	99			ZDHHC17	-0.187467	0.0520401	0.148462	108	108
ZDHHC13	0.0850913	0.402359	0.580675	99	99			ZDHHC13	-0.0109456	0.910483	0.949449	108	108
lscc	n	t	t-n
ZDHHC9	-0.225941	0.271554	0.497496
ZDHHC7	-0.604847	-0.135965	0.468882
ZDHHC6	-0.131858	0.0306685	0.162527
ZDHHC5	0.0135495	0.0502441	0.0366947
ZDHHC4	-0.10747	0.104432	0.211901
ZDHHC3	-0.268597	0.151631	0.420228
ZDHHC23	0.0576115	0.174114	0.116502
ZDHHC21	-0.30925	0.0284381	0.337688
ZDHHC20	-0.0709947	-0.0932949	-0.0223003
ZDHHC2	-0.232981	0.168381	0.401361
ZDHHC18	-0.110696	-0.101562	0.00913406
ZDHHC17	0.0972621	-0.187467	-0.284729
ZDHHC13	0.0850913	-0.0109456	-0.0960369

## Sheet: LUAD
Query	Statistic	P-value	FDR (BH)	Event_SD	Event_TD	NORMAL			Query	Statistic	P-value	FDR (BH)	Event_SD	Event_TD	TUMOR
ZDHHC9	0.149343	0.258928	0.43471	101	59				ZDHHC9	0.116414	0.348167	0.559889	110	67
ZDHHC7	-0.186943	0.0727682	0.179475	101	93				ZDHHC7	0.191982	0.0556806	0.173903	110	100
ZDHHC6	0.139119	0.243825	0.418518	101	72				ZDHHC6	-0.34711	0.00160787	0.0158308	110	80
ZDHHC5	0.0941787	0.348868	0.52766	101	101				ZDHHC5	-0.0738152	0.443449	0.644675	110	110
ZDHHC4	-0.0755977	0.552705	0.709	101	64				ZDHHC4	0.071482	0.556501	0.736168	110	70
ZDHHC3	-0.34789	0.000364196	0.00345209	101	101				ZDHHC3	-0.128324	0.181539	0.375753	110	110
ZDHHC21	-0.110263	0.312179	0.492875	101	86				ZDHHC21	0.131068	0.215576	0.417316	110	91
ZDHHC20	-0.0981218	0.328967	0.508561	101	101				ZDHHC20	-0.0301717	0.754357	0.869479	110	110
ZDHHC2	0.00661816	0.949798	0.974549	101	93				ZDHHC2	0.0426652	0.671832	0.815796	110	101
ZDHHC17	0.140402	0.161391	0.313483	101	101				ZDHHC17	-0.0922703	0.337694	0.549819	110	110
ZDHHC13	0.178822	0.0735786	0.180895	101	101				ZDHHC13	-0.0277221	0.773741	0.879689	110	110
	NORMAL	TUMOR	T-N
ZDHHC9	0.149343	0.116414	-0.0329294
ZDHHC7	-0.186943	0.191982	0.378925
ZDHHC6	0.139119	-0.34711	-0.486228
ZDHHC5	0.0941787	-0.0738152	-0.167994
ZDHHC4	-0.0755977	0.071482	0.14708
ZDHHC3	-0.34789	-0.128324	0.219565
ZDHHC21	-0.110263	0.131068	0.241331
ZDHHC20	-0.0981218	-0.0301717	0.0679502
ZDHHC2	0.00661816	0.0426652	0.036047
ZDHHC17	0.140402	-0.0922703	-0.232673
ZDHHC13	0.178822	-0.0277221	-0.206544

## Sheet: UCEC
Query	Statistic	P-value	FDR (BH)	Event_SD	Event_TD	NORMAL		Query	Statistic	P-value	FDR (BH)	Event_SD	Event_TD	TUMOR
ZDHHC7	-0.195415	0.246423	0.322935	49	37			ZDHHC7	-0.239732	0.0507061	0.292245	95	67
ZDHHC6	-0.118852	0.431456	0.514028	49	46			ZDHHC6	-0.101818	0.342396	0.673655	95	89
ZDHHC5	-0.860932	2.13824e-15	9.52957e-14	49	49			ZDHHC5	-0.10148	0.327806	0.661207	95	94
ZDHHC4	-0.497068	0.00238382	0.0053218	49	35			ZDHHC4	-0.207498	0.114809	0.425445	95	59
ZDHHC3	-0.23547	0.103371	0.153242	49	49			ZDHHC3	-0.0382477	0.712879	0.893859	95	95
ZDHHC21	-0.415662	0.0200428	0.0360064	49	31			ZDHHC21	-0.0694769	0.548232	0.811727	95	77
ZDHHC20	-0.659051	2.62232e-07	1.37725e-06	49	49			ZDHHC20	-0.320112	0.00156465	0.048129	95	95
ZDHHC2	-0.337814	0.30961	0.391322	49	11			ZDHHC2	0.212316	0.330753	0.664481	95	23
ZDHHC18	-0.849526	5.60379e-09	4.35811e-08	49	29			ZDHHC18	-0.016251	0.911753	0.971223	95	49
ZDHHC17	-0.642212	8.64362e-07	4.05585e-06	49	48			ZDHHC17	-0.107709	0.298829	0.637136	95	95
ZDHHC13	-0.415052	0.00302294	0.00659491	49	49			ZDHHC13	-0.219657	0.0324512	0.233401	95	95
	N	T	t-n
ZDHHC7	-0.195415	-0.239732	-0.044317
ZDHHC6	-0.118852	-0.101818	0.0170338
ZDHHC5	-0.860932	-0.10148	0.759452
ZDHHC4	-0.497068	-0.207498	0.28957
ZDHHC3	-0.23547	-0.0382477	0.197222
ZDHHC21	-0.415662	-0.0694769	0.346185
ZDHHC20	-0.659051	-0.320112	0.338938
ZDHHC2	-0.337814	0.212316	0.55013
ZDHHC18	-0.849526	-0.016251	0.833275
ZDHHC17	-0.642212	-0.107709	0.534503
ZDHHC13	-0.415052	-0.219657	0.195395

## Sheet: CCRCC
Query	Statistic	P-value	FDR (BH)	Event_SD	Event_TD	normal		Query	Statistic	P-value	FDR (BH)	Event_SD	Event_TD	tumor
ZDHHC5	0.373952	0.000458309	0.0013478	84	84			ZDHHC13	0.123558	0.198438	0.420504	110	110
ZDHHC2	0.319428	0.12813	0.202206	84	24			ZDHHC17	0.0816387	0.407717	0.63565	110	105
ZDHHC4	0.282189	0.0426807	0.0789194	84	52			ZDHHC18	-0.325494	0.139358	0.340188	110	22
ZDHHC17	0.111017	0.326904	0.434792	84	80			ZDHHC2	-0.070646	0.648611	0.811464	110	44
ZDHHC6	0.074924	0.628839	0.717663	84	44			ZDHHC20	-0.0163734	0.898651	0.955731	110	63
ZDHHC24	0.0533752	0.844359	0.888899	84	16			ZDHHC21	0.136734	0.544007	0.742028	110	22
ZDHHC3	-0.0227411	0.878066	0.914306	84	48			ZDHHC24	-0.151972	0.37626	0.609405	110	36
ZDHHC20	-0.055243	0.697294	0.775398	84	52			ZDHHC3	0.0525588	0.663339	0.821468	110	71
ZDHHC7	-0.0602358	0.711964	0.78766	84	40			ZDHHC4	0.0169281	0.88617	0.949844	110	74
ZDHHC9	-0.30453	0.0901393	0.150749	84	32			ZDHHC5	0.244986	0.00989382	0.0678464	110	110
ZDHHC13	-0.419462	7.1379e-05	0.000252607	84	84			ZDHHC6	-0.0276083	0.842912	0.92646	110	54
ZDHHC21	-0.581998	0.0471089	0.0860041	84	12			ZDHHC7	-0.138798	0.326437	0.562972	110	52
ZDHHC18	-0.66173	0.00148368	0.003927	84	20			ZDHHC9	-0.162269	0.298515	0.535643	110	43

## Sheet: OV
Query	Statistic	P-value	FDR (BH)	Event_SD	Event_TD	normal			Query	Statistic	P-value	FDR (BH)	Event_SD	Event_TD	tumor
ZDHHC6	-0.464469	0.128201	0.55197	20	12				ZDHHC6	0.0134574	0.928463	0.963254	83	47
ZDHHC5	-0.378696	0.0996556	0.508493	20	20				ZDHHC5	0.00452066	0.967646	0.983955	83	83
ZDHHC4	-0.0636453	0.808259	0.94917	20	17				ZDHHC4	-0.0447538	0.715004	0.851549	83	69
ZDHHC3	-0.20293	0.390852	0.779587	20	20				ZDHHC3	0.0954255	0.390813	0.623999	83	83
ZDHHC24	-0.418259	0.302427	0.720621	20	8				ZDHHC24	0.126251	0.463122	0.681125	83	36
ZDHHC20	0.0163704	0.945387	0.987012	20	20				ZDHHC20	-0.0959425	0.388239	0.620979	83	83
ZDHHC17	-0.291198	0.212898	0.642806	20	20				ZDHHC17	0.0390768	0.725782	0.857346	83	83
ZDHHC13	0.0724274	0.761549	0.934785	20	20				ZDHHC13	0.0189432	0.865027	0.93208	83	83
OV

## Sheet: Abbreviation
Abb.
BRCA	breast cancer
COAD	Colon adenocarcinoma
GBM	Glioblastoma multiforme
HNSCC	Head and Neck squamous cell carcinoma
LSCC	laryngeal squamous cell carcinoma
LUAD	Lung adenocarcinoma
UCEC	Uterine Corpus Endometrial Carcinoma
CCECC	clear cell renal cell carcinoma
OV	Ovarian serous cystadenocarcinoma
